# Supplementary material for: Identification of a novel cancer stem cell subpopulation that promotes progression of human fatal renal cell carcinoma by single-cell RNA-seq analysis
Source: Int J Biol Sci. 2020 Oct 17;16(16):3149–62. doi: 10.7150/ijbs.46645 (PMC7645996; doi:10.7150/ijbs.46645)
Supplement: Supplementary file 2 — Supplementary table 1. [file ijbsv16p3149s2.xls]

## Sheet: Marker gene list of 16 clusters
Supplementary Table 1 | Marker genes list of 16 clusters
Gene Symbol	Gene Transcript	P.value	Average Log2(Fold Change)	Pct.1*	Pct.2*	Adjusted p.value	Cluster
SCGN	SCGN	0	1.30333	0.71	0.252	0	cancer4
ATP1B1	ATP1B1	0	1.20347	0.918	0.647	0	cancer4
SPP1	SPP1	0	0.697811	0.971	0.842	0	cancer4
GSTP1	GSTP1	0	0.677917	0.918	0.835	0	cancer4
LDHB	LDHB	1.71764e-250	0.564618	0.869	0.78	3.12112e-246	cancer4
RPL3	RPL3	9.44695e-237	0.326765	0.997	0.984	1.71661e-232	cancer4
PTPRS	PTPRS	1.23358e-190	0.759456	0.413	0.175	2.24153e-186	cancer4
BICC1	BICC1	4.23387e-190	0.821373	0.667	0.506	7.69337e-186	cancer4
MMP7	MMP7	2.97788e-169	0.655948	0.753	0.598	5.4111e-165	cancer4
RPL21	RPL21	3.78751e-169	0.251973	0.998	0.988	6.88229e-165	cancer4
RPL7	RPL7	1.66779e-162	0.259448	0.998	0.991	3.03054e-158	cancer4
KRT18	KRT18	3.96012e-159	0.537391	0.838	0.726	7.19594e-155	cancer4
RIN2	RIN2	1.52971e-156	0.779031	0.497	0.286	2.77964e-152	cancer4
KRT8	KRT8	1.07092e-154	0.503613	0.847	0.74	1.94596e-150	cancer4
CXCL14	CXCL14	7.70073e-137	0.805638	0.397	0.195	1.3993e-132	cancer4
PCSK1N	PCSK1N	3.6444e-130	0.749574	0.589	0.462	6.62225e-126	cancer4
HNRNPH1	HNRNPH1	4.09792e-130	0.61944	0.649	0.496	7.44634e-126	cancer4
CEBPD	CEBPD	2.15782e-116	0.621252	0.63	0.509	3.92097e-112	cancer4
RGS5	RGS5	1.31621e-110	0.527198	0.39	0.204	2.39168e-106	cancer4
PPP1CB	PPP1CB	8.07391e-109	0.657582	0.599	0.483	1.46711e-104	cancer4
CYBA	CYBA	3.08074e-106	0.353155	0.814	0.796	5.59802e-102	cancer4
LAPTM4A	LAPTM4A	3.83256e-101	0.466166	0.713	0.673	6.96414e-97	cancer4
NAPSA	NAPSA	7.49345e-100	0.675173	0.313	0.16	1.36164e-95	cancer4
RPL17	RPL17	5.25503e-99	0.425978	0.728	0.7	9.54891e-95	cancer4
NGFRAP1	NGFRAP1	1.37742e-94	0.444828	0.732	0.676	2.50291e-90	cancer4
PAQR7	PAQR7	5.80885e-90	0.494364	0.21	0.082	1.05553e-85	cancer4
FOLR1	FOLR1	1.37574e-87	0.668763	0.302	0.16	2.49986e-83	cancer4
MYL6	MYL6	2.03197e-87	0.25121	0.932	0.912	3.69229e-83	cancer4
EEF1D	EEF1D	1.58431e-79	0.28311	0.837	0.827	2.87885e-75	cancer4
AMFR	AMFR	1.51517e-73	0.549992	0.247	0.122	2.75322e-69	cancer4
NEFL	NEFL	1.61797e-71	0.593389	0.25	0.128	2.94001e-67	cancer4
MPC2	MPC2	3.44397e-71	0.542492	0.597	0.553	6.25803e-67	cancer4
DEFB1	DEFB1	9.45193e-71	0.393974	0.7	0.613	1.71751e-66	cancer4
FKBP5	FKBP5	1.27756e-69	0.364605	0.213	0.095	2.32145e-65	cancer4
BTG2	BTG2	4.05479e-67	0.544207	0.56	0.468	7.36796e-63	cancer4
HNRNPA1	HNRNPA1	2.63542e-66	0.270006	0.853	0.836	4.78882e-62	cancer4
PHKG1	PHKG1	6.19791e-63	0.447563	0.221	0.105	1.12622e-58	cancer4
SET	SET	2.15752e-62	0.518786	0.527	0.441	3.92043e-58	cancer4
MIF	MIF	3.89308e-62	0.272841	0.802	0.79	7.07412e-58	cancer4
PDZK1IP1	PDZK1IP1	1.31991e-59	0.423876	0.666	0.606	2.39841e-55	cancer4
GTF3C6	GTF3C6	3.7012e-58	0.47531	0.62	0.6	6.72544e-54	cancer4
RPS10	RPS10	4.46925e-56	0.290502	0.77	0.761	8.12108e-52	cancer4
AFMID	AFMID	1.34869e-55	0.494488	0.233	0.128	2.4507e-51	cancer4
CBX6	CBX6	1.67217e-51	0.575587	0.324	0.219	3.0385e-47	cancer4
NDUFA4	NDUFA4	1.55502e-50	0.297864	0.742	0.747	2.82564e-46	cancer4
KLF6	KLF6	2.55956e-50	0.311694	0.643	0.564	4.65097e-46	cancer4
B4GALT1	B4GALT1	2.69966e-49	0.382576	0.299	0.184	4.90555e-45	cancer4
CDC42SE1	CDC42SE1	3.84983e-49	0.391739	0.3	0.186	6.99553e-45	cancer4
SLC25A3	SLC25A3	1.30506e-47	0.366157	0.643	0.63	2.37142e-43	cancer4
PDIA6	PDIA6	4.53255e-46	0.481986	0.566	0.55	8.23609e-42	cancer4
TSC22D3	TSC22D3	1.09273e-45	0.331073	0.425	0.312	1.98561e-41	cancer4
TMBIM6	TMBIM6	1.12836e-45	0.3359	0.699	0.703	2.05035e-41	cancer4
LRRC16A	LRRC16A	2.78472e-43	0.487618	0.252	0.156	5.06012e-39	cancer4
EIF5A	EIF5A	7.54166e-43	0.440146	0.553	0.524	1.37039e-38	cancer4
SGK1	SGK1	2.5712e-42	0.510017	0.328	0.236	4.67212e-38	cancer4
SNRPE	SNRPE	2.07893e-40	0.301783	0.692	0.692	3.77763e-36	cancer4
SRSF6	SRSF6	2.01142e-39	0.56239	0.451	0.405	3.65496e-35	cancer4
RPS26	RPS26	5.47813e-38	0.284253	0.707	0.723	9.9543e-34	cancer4
HSP90B1	HSP90B1	3.52163e-37	0.277212	0.752	0.734	6.39915e-33	cancer4
SKP1	SKP1	3.9955e-37	0.288173	0.711	0.735	7.26021e-33	cancer4
C1orf56	C1orf56	6.32778e-36	0.455153	0.347	0.256	1.14982e-31	cancer4
CDC42SE2	CDC42SE2	2.0728e-34	0.488981	0.261	0.179	3.76649e-30	cancer4
NUCKS1	NUCKS1	5.37869e-34	0.331453	0.648	0.669	9.77361e-30	cancer4
LRRC75A	LRRC75A	7.89445e-34	0.445177	0.268	0.185	1.4345e-29	cancer4
CFB	CFB	1.49423e-29	0.532235	0.245	0.175	2.71516e-25	cancer4
PDZK1	PDZK1	2.69247e-29	0.481105	0.428	0.381	4.89249e-25	cancer4
TNRC6B	TNRC6B	1.57008e-27	0.543449	0.368	0.319	2.853e-23	cancer4
TMED2	TMED2	1.87674e-27	0.394762	0.561	0.575	3.41022e-23	cancer4
SERPING1	SERPING1	6.48309e-27	0.437454	0.517	0.518	1.17804e-22	cancer4
ERRFI1	ERRFI1	1.65237e-26	0.414329	0.211	0.142	3.00253e-22	cancer4
ADAM17	ADAM17	4.71147e-24	0.353982	0.207	0.14	8.56121e-20	cancer4
SMIM24	SMIM24	1.06182e-23	0.420298	0.432	0.395	1.92944e-19	cancer4
ATP5C1	ATP5C1	1.13803e-21	0.378978	0.543	0.58	2.06792e-17	cancer4
WFDC2	WFDC2	4.08418e-21	0.321199	0.554	0.556	7.42137e-17	cancer4
BSG	BSG	4.5924e-21	0.342566	0.575	0.615	8.34484e-17	cancer4
RAN	RAN	6.92957e-21	0.254799	0.644	0.682	1.25917e-16	cancer4
AKR1C3	AKR1C3	2.0699e-20	0.485907	0.44	0.433	3.76121e-16	cancer4
CTTN	CTTN	5.22118e-20	0.452178	0.314	0.268	9.48741e-16	cancer4
SLC25A5	SLC25A5	9.10998e-20	0.311976	0.566	0.593	1.65537e-15	cancer4
C19orf33	C19orf33	1.14127e-19	0.39707	0.496	0.512	2.07379e-15	cancer4
ATP1A1	ATP1A1	7.74221e-19	0.533961	0.379	0.364	1.40684e-14	cancer4
CPM	CPM	1.86713e-18	0.494087	0.349	0.319	3.39276e-14	cancer4
MGST3	MGST3	1.94801e-18	0.268306	0.619	0.652	3.53972e-14	cancer4
UGT2B7	UGT2B7	3.59365e-18	0.517303	0.359	0.345	6.53001e-14	cancer4
CHP1	CHP1	5.30432e-18	0.405768	0.239	0.188	9.63848e-14	cancer4
HMGN3	HMGN3	6.03637e-18	0.382793	0.538	0.575	1.09687e-13	cancer4
EIF2S3	EIF2S3	2.51252e-17	0.433811	0.441	0.451	4.56551e-13	cancer4
TRIM38	TRIM38	2.88713e-17	0.418769	0.21	0.16	5.2462e-13	cancer4
SOCS3	SOCS3	1.24856e-16	0.444273	0.329	0.291	2.26876e-12	cancer4
YWHAQ	YWHAQ	2.54761e-16	0.412257	0.455	0.477	4.62926e-12	cancer4
YWHAB	YWHAB	6.08755e-15	0.310444	0.555	0.597	1.10617e-10	cancer4
CCT3	CCT3	8.22483e-15	0.30376	0.534	0.565	1.49453e-10	cancer4
WTAP	WTAP	8.24383e-15	0.422871	0.39	0.381	1.49799e-10	cancer4
NNMT	NNMT	2.57801e-14	0.272361	0.506	0.502	4.68451e-10	cancer4
ATP5A1	ATP5A1	3.97448e-14	0.335146	0.492	0.518	7.22203e-10	cancer4
NDUFB2	NDUFB2	4.80156e-14	0.27511	0.586	0.645	8.72492e-10	cancer4
GCSH	GCSH	1.96063e-13	0.446656	0.379	0.382	3.56266e-09	cancer4
S100A13	S100A13	5.59456e-13	0.288546	0.531	0.573	1.01659e-08	cancer4
EPCAM	EPCAM	2.57421e-12	0.495096	0.341	0.338	4.6776e-08	cancer4
NDUFA13	NDUFA13	7.29798e-12	0.268742	0.572	0.639	1.32612e-07	cancer4
FXYD2	FXYD2	1.55846e-11	0.445867	0.331	0.318	2.83187e-07	cancer4
ERGIC3	ERGIC3	3.36631e-11	0.252606	0.551	0.58	6.11692e-07	cancer4
ROMO1	ROMO1	3.41469e-11	0.29048	0.549	0.604	6.20484e-07	cancer4
GOLIM4	GOLIM4	9.00066e-11	0.330729	0.238	0.202	1.63551e-06	cancer4
CITED2	CITED2	9.5731e-11	0.410018	0.409	0.413	1.73953e-06	cancer4
EFNA5	EFNA5	1.04951e-10	0.487134	0.301	0.288	1.90707e-06	cancer4
SNRPF	SNRPF	1.69337e-10	0.268362	0.546	0.612	3.07703e-06	cancer4
ERP29	ERP29	4.41636e-10	0.292044	0.541	0.586	8.02497e-06	cancer4
C12orf75	C12orf75	4.59321e-10	0.274197	0.491	0.512	8.34632e-06	cancer4
STAT1	STAT1	5.53911e-09	0.365681	0.419	0.436	0.000100651	cancer4
RBM3	RBM3	6.67279e-09	0.258762	0.547	0.597	0.000121251	cancer4
TSPYL1	TSPYL1	7.24387e-09	0.373796	0.254	0.23	0.000131628	cancer4
FOSL2	FOSL2	1.1607e-08	0.363028	0.22	0.193	0.000210911	cancer4
METTL9	METTL9	1.23957e-08	0.388602	0.418	0.453	0.000225243	cancer4
EIF6	EIF6	1.27505e-08	0.254531	0.545	0.6	0.00023169	cancer4
MAL	MAL	1.28782e-08	0.41436	0.328	0.329	0.000234009	cancer4
RTN4	RTN4	7.00474e-08	0.316813	0.503	0.559	0.00127283	cancer4
CLDN2	CLDN2	8.44417e-08	0.349469	0.349	0.342	0.00153439	cancer4
RPN2	RPN2	1.32455e-07	0.300785	0.469	0.514	0.00240683	cancer4
IGFBP2	IGFBP2	3.0824e-07	0.335394	0.266	0.242	0.00560104	cancer4
SUMF2	SUMF2	6.64971e-07	0.377738	0.318	0.324	0.0120832	cancer4
C1orf186	C1orf186	8.88879e-07	0.456831	0.349	0.37	0.0161518	cancer4
MORN2	MORN2	1.51065e-06	0.280758	0.267	0.38	0.0274501	cancer4
APP	APP	2.44623e-06	0.293831	0.494	0.548	0.0444505	cancer4
TMEM159	TMEM159	6.25353e-06	0.396631	0.206	0.191	0.113633	cancer4
FCGRT	FCGRT	1.3088e-05	0.355996	0.434	0.498	0.237823	cancer4
PVRL2	PVRL2	1.3422e-05	0.251716	0.215	0.298	0.243892	cancer4
ETFB	ETFB	1.79356e-05	0.252185	0.29	0.399	0.325907	cancer4
S100A1	S100A1	2.06794e-05	0.314663	0.445	0.482	0.375765	cancer4
OCIAD2	OCIAD2	2.07454e-05	0.325869	0.458	0.52	0.376964	cancer4
CDH16	CDH16	2.13027e-05	0.254299	0.217	0.298	0.387091	cancer4
HGD	HGD	3.81618e-05	0.400205	0.233	0.228	0.693437	cancer4
TMEM205	TMEM205	3.99948e-05	0.300564	0.475	0.532	0.726745	cancer4
CALR	CALR	4.33907e-05	0.259792	0.529	0.598	0.788452	cancer4
EEF1E1	EEF1E1	6.10077e-05	0.383475	0.33	0.36	1	cancer4
HSD17B12	HSD17B12	0.000122648	0.262416	0.208	0.28	1	cancer4
SDC4	SDC4	0.000148138	0.264958	0.239	0.32	1	cancer4
KCNQ1OT1	KCNQ1OT1	0.000195306	0.3853	0.407	0.452	1	cancer4
TMCO1	TMCO1	0.00021299	0.270442	0.499	0.573	1	cancer4
VCAM1	VCAM1	0.000261604	0.33822	0.308	0.312	1	cancer4
CHGB	CHGB	0.000360345	0.420746	0.212	0.208	1	cancer4
SDHC	SDHC	0.000809379	0.292526	0.465	0.536	1	cancer4
CKB	CKB	0.000875683	0.354941	0.356	0.386	1	cancer4
PAX8	PAX8	0.000887756	0.266543	0.225	0.297	1	cancer4
BEX2	BEX2	0.000942852	0.269571	0.199	0.261	1	cancer4
ZBTB20	ZBTB20	0.00103288	0.262423	0.19	0.249	1	cancer4
NFIB	NFIB	0.00103881	0.365822	0.213	0.211	1	cancer4
PRDX3	PRDX3	0.00108631	0.292272	0.439	0.508	1	cancer4
LYRM4	LYRM4	0.00120231	0.253949	0.286	0.386	1	cancer4
AGT	AGT	0.00142773	0.257974	0.224	0.291	1	cancer4
PSMB5	PSMB5	0.00451254	0.27939	0.439	0.512	1	cancer4
HSD17B11	HSD17B11	0.00495898	0.298904	0.31	0.414	1	cancer4
APOBEC3C	APOBEC3C	0.00499125	0.251475	0.211	0.206	1	cancer4
PPIC	PPIC	0.00669911	0.330945	0.309	0.338	1	cancer4
PLD3	PLD3	0.00829583	0.25185	0.323	0.424	1	cancer4
UGT2A3	UGT2A3	0.00902935	0.325368	0.206	0.207	1	cancer4
SLC3A1	SLC3A1	0.00968521	0.346089	0.214	0.217	1	cancer4
SST	SST1	0	1.72461	0.99	0.855	0	cancer1
ALDH1A1	ALDH1A11	0	1.62524	0.902	0.259	0	cancer1
APOC1	APOC11	0	1.45169	0.936	0.329	0	cancer1
GSTA1	GSTA1	0	1.37886	0.492	0.023	0	cancer1
APOE	APOE1	0	1.33369	0.946	0.445	0	cancer1
GPX3	GPX3	0	1.32624	0.922	0.396	0	cancer1
CFD	CFD1	0	1.27093	0.765	0.126	0	cancer1
KRT19	KRT19	0	1.1663	0.944	0.528	0	cancer1
ANXA4	ANXA41	0	1.13679	0.912	0.427	0	cancer1
MGST1	MGST11	0	1.11312	0.911	0.353	0	cancer1
TMEM176B	TMEM176B1	0	1.05631	0.863	0.28	0	cancer1
ATF3	ATF31	0	1.0488	0.725	0.294	0	cancer1
RARRES2	RARRES21	0	1.03263	0.916	0.407	0	cancer1
HES1	HES11	0	0.988508	0.755	0.311	0	cancer1
CYB5A	CYB5A	0	0.94013	0.915	0.41	0	cancer1
TMEM176A	TMEM176A1	0	0.903346	0.785	0.178	0	cancer1
UBC	UBC1	0	0.892605	0.985	0.833	0	cancer1
GDF15	GDF151	0	0.872547	0.593	0.175	0	cancer1
C1S	C1S	0	0.848103	0.846	0.266	0	cancer1
TXNIP	TXNIP1	0	0.823625	0.867	0.347	0	cancer1
SERPINA1	SERPINA1	0	0.822471	0.754	0.282	0	cancer1
TFPI2	TFPI2	0	0.805264	0.904	0.466	0	cancer1
HSPA1B	HSPA1B1	0	0.802518	0.831	0.328	0	cancer1
RND3	RND31	0	0.801464	0.582	0.211	0	cancer1
LGALS2	LGALS2	0	0.793862	0.771	0.349	0	cancer1
C1R	C1R1	0	0.791344	0.793	0.214	0	cancer1
ELF3	ELF3	0	0.787619	0.861	0.35	0	cancer1
CLU	CLU	0	0.762179	0.973	0.708	0	cancer1
CRYAB	CRYAB	0	0.734253	0.909	0.492	0	cancer1
VTN	VTN	0	0.720446	0.701	0.172	0	cancer1
GSTA2	GSTA2	0	0.717837	0.205	0.005	0	cancer1
WSB1	WSB11	0	0.703612	0.826	0.297	0	cancer1
BNIP3	BNIP31	0	0.693706	0.829	0.341	0	cancer1
C1QTNF3	C1QTNF3	0	0.679217	0.619	0.223	0	cancer1
TMEM97	TMEM97	0	0.667571	0.67	0.167	0	cancer1
DEFB1	DEFB11	0	0.662854	0.925	0.526	0	cancer1
SOD2	SOD2	0	0.648746	0.923	0.532	0	cancer1
CD24	CD24	0	0.643889	0.943	0.6	0	cancer1
DDIT3	DDIT31	0	0.617655	0.714	0.267	0	cancer1
CYSLTR2	CYSLTR2	0	0.615756	0.5	0.01	0	cancer1
HSPB1	HSPB11	0	0.594906	0.977	0.735	0	cancer1
THY1	THY1	0	0.592939	0.697	0.179	0	cancer1
SPON2	SPON21	0	0.574142	0.774	0.267	0	cancer1
SAT2	SAT2	0	0.57406	0.824	0.315	0	cancer1
SLC40A1	SLC40A1	0	0.558947	0.584	0.107	0	cancer1
CLDN4	CLDN41	0	0.555054	0.572	0.151	0	cancer1
ANXA1	ANXA11	0	0.545532	0.878	0.354	0	cancer1
C3	C3	0	0.541531	0.838	0.334	0	cancer1
P4HB	P4HB	0	0.539133	0.845	0.402	0	cancer1
PTGDS	PTGDS1	0	0.530031	0.428	0.102	0	cancer1
NUPR1	NUPR11	0	0.528442	0.813	0.235	0	cancer1
ITM2B	ITM2B	0	0.523162	0.978	0.797	0	cancer1
SQSTM1	SQSTM11	0	0.522775	0.819	0.348	0	cancer1
IGFBP4	IGFBP41	0	0.511006	0.595	0.175	0	cancer1
C6orf48	C6orf48	0	0.507589	0.911	0.52	0	cancer1
TMEM37	TMEM37	0	0.507337	0.6	0.144	0	cancer1
DNAJB1	DNAJB11	0	0.505166	0.837	0.358	0	cancer1
TNFSF10	TNFSF10	0	0.495055	0.767	0.301	0	cancer1
S100A1	S100A11	0	0.492465	0.833	0.354	0	cancer1
RPL38	RPL381	0	0.491846	0.986	0.867	0	cancer1
LGALS3BP	LGALS3BP	0	0.486663	0.872	0.453	0	cancer1
PPP1R15A	PPP1R15A1	0	0.486129	0.778	0.375	0	cancer1
PLTP	PLTP	0	0.485443	0.794	0.321	0	cancer1
ZFP36L1	ZFP36L1	0	0.481215	0.9	0.474	0	cancer1
PNRC1	PNRC1	0	0.474792	0.881	0.462	0	cancer1
PBX1	PBX1	0	0.471752	0.564	0.107	0	cancer1
TPT1	TPT11	0	0.45975	0.989	0.904	0	cancer1
RPL26	RPL26	0	0.458925	0.997	0.975	0	cancer1
RPL23A	RPL23A	0	0.456178	0.997	0.966	0	cancer1
G0S2	G0S21	0	0.450425	0.576	0.099	0	cancer1
EIF1	EIF1	0	0.445267	0.992	0.922	0	cancer1
JUN	2019-06-01	0	0.445083	0.854	0.498	0	cancer1
SLC16A3	SLC16A31	0	0.439476	0.698	0.24	0	cancer1
PDLIM1	PDLIM1	0	0.431074	0.729	0.258	0	cancer1
DYNLRB1	DYNLRB1	0	0.418088	0.913	0.477	0	cancer1
IGFBP3	IGFBP31	0	0.404765	0.42	0.125	0	cancer1
DCDC2	DCDC2	0	0.399672	0.64	0.226	0	cancer1
RPL19	RPL19	0	0.398874	0.995	0.96	0	cancer1
AEBP1	AEBP11	0	0.396543	0.675	0.189	0	cancer1
SLC51B	SLC51B	0	0.395544	0.478	0.118	0	cancer1
PIM3	PIM3	0	0.384669	0.506	0.134	0	cancer1
RPL23	RPL23	0	0.3828	0.98	0.822	0	cancer1
NEAT1	NEAT11	0	0.381131	0.886	0.269	0	cancer1
WISP2	WISP2	0	0.380864	0.218	0.023	0	cancer1
CAV2	CAV2	0	0.380009	0.707	0.24	0	cancer1
ST13	ST13	0	0.379326	0.887	0.482	0	cancer1
NDRG1	NDRG11	0	0.379234	0.54	0.171	0	cancer1
RPL37	RPL37	0	0.378533	0.992	0.92	0	cancer1
TSPAN1	TSPAN1	0	0.377265	0.617	0.221	0	cancer1
ACSM3	ACSM3	0	0.375555	0.534	0.174	0	cancer1
JUP	JUP	0	0.375256	0.531	0.118	0	cancer1
PLK2	PLK21	0	0.374408	0.418	0.107	0	cancer1
ARID5B	ARID5B1	0	0.369731	0.594	0.176	0	cancer1
TNNT2	TNNT2	0	0.369283	0.431	0.131	0	cancer1
DNAJC12	DNAJC12	0	0.369214	0.422	0.065	0	cancer1
TSC22D1	TSC22D11	0	0.36894	0.82	0.376	0	cancer1
SUCLG1	SUCLG1	0	0.365805	0.707	0.29	0	cancer1
CTSH	CTSH	0	0.364944	0.711	0.245	0	cancer1
KLF10	KLF10	0	0.363948	0.424	0.132	0	cancer1
TMEM98	TMEM98	0	0.358867	0.695	0.23	0	cancer1
CA9	CA9	0	0.356946	0.316	0.055	0	cancer1
ACO1	ACO1	0	0.353121	0.441	0.071	0	cancer1
HPN	HPN	0	0.350722	0.507	0.113	0	cancer1
MFAP4	MFAP4	0	0.34487	0.245	0.018	0	cancer1
SMIM6	SMIM6	0	0.342818	0.475	0.094	0	cancer1
RPS20	RPS20	0	0.342757	0.993	0.93	0	cancer1
PCBD1	PCBD1	0	0.342635	0.864	0.429	0	cancer1
PLOD2	PLOD21	0	0.340278	0.548	0.15	0	cancer1
EEA1	EEA1	0	0.338191	0.582	0.163	0	cancer1
SULT1C2	SULT1C2	0	0.3348	0.423	0.096	0	cancer1
NFE2L2	NFE2L2	0	0.33381	0.739	0.295	0	cancer1
RNF19A	RNF19A	0	0.331802	0.622	0.202	0	cancer1
C1orf21	C1orf21	0	0.328113	0.392	0.032	0	cancer1
ANG	ANG	0	0.326996	0.518	0.123	0	cancer1
PLXNB2	PLXNB2	0	0.323924	0.445	0.084	0	cancer1
MSC	MSC	0	0.320974	0.65	0.234	0	cancer1
P4HA1	P4HA1	0	0.320103	0.62	0.214	0	cancer1
PAH	PAH	0	0.318634	0.331	0.015	0	cancer1
RP11-736N17.10	RP11-736N17.10	0	0.318437	0.221	0.016	0	cancer1
ALDH3A2	ALDH3A2	0	0.317808	0.488	0.087	0	cancer1
NKAIN4	NKAIN4	0	0.317701	0.329	0.047	0	cancer1
FLRT3	FLRT3	0	0.314771	0.68	0.268	0	cancer1
ARL2	ARL2	0	0.31313	0.767	0.292	0	cancer1
NEU1	NEU1	0	0.311719	0.668	0.248	0	cancer1
HOXA10	HOXA10	0	0.311097	0.575	0.177	0	cancer1
CLDN7	CLDN7	0	0.309666	0.401	0.056	0	cancer1
GCC2	GCC2	0	0.309235	0.782	0.312	0	cancer1
HCFC1R1	HCFC1R1	0	0.308916	0.738	0.326	0	cancer1
EPHA7	EPHA7	0	0.308444	0.35	0.069	0	cancer1
TFPI	TFPI	0	0.30803	0.761	0.34	0	cancer1
PMP22	PMP22	0	0.306731	0.46	0.096	0	cancer1
CXCL16	CXCL16	0	0.306327	0.569	0.146	0	cancer1
VNN1	VNN1	0	0.305266	0.224	0.006	0	cancer1
SHMT1	SHMT1	0	0.304948	0.567	0.162	0	cancer1
EPB41L4A-AS1	EPB41L4A-AS1	0	0.301968	0.734	0.298	0	cancer1
CDK2AP2	CDK2AP2	0	0.30141	0.702	0.298	0	cancer1
RNF213	RNF213	0	0.299156	0.627	0.203	0	cancer1
GLS	GLS	0	0.297327	0.765	0.318	0	cancer1
ATP5H	ATP5H	0	0.296095	0.883	0.469	0	cancer1
SERPINF2	SERPINF2	0	0.296002	0.509	0.165	0	cancer1
KLK11	KLK11	0	0.292287	0.342	0.037	0	cancer1
LUC7L3	LUC7L3	0	0.290821	0.709	0.267	0	cancer1
CANX	CANX	0	0.289088	0.844	0.422	0	cancer1
CASC15	CASC15	0	0.287711	0.336	0.064	0	cancer1
MOSPD1	MOSPD1	0	0.287422	0.369	0.074	0	cancer1
KRT10	KRT10	0	0.286146	0.882	0.455	0	cancer1
SPAG9	SPAG9	0	0.285649	0.566	0.171	0	cancer1
YPEL2	YPEL2	0	0.284448	0.436	0.112	0	cancer1
CALCOCO2	CALCOCO2	0	0.283006	0.55	0.146	0	cancer1
PLPP2	PLPP2	0	0.281001	0.505	0.136	0	cancer1
MMP24-AS1	MMP24-AS1	0	0.280359	0.685	0.255	0	cancer1
PTTG1IP	PTTG1IP	0	0.279508	0.763	0.314	0	cancer1
RAMP1	RAMP1	0	0.278056	0.265	0.018	0	cancer1
CERS2	CERS2	0	0.276492	0.65	0.212	0	cancer1
RAB34	RAB34	0	0.270853	0.725	0.288	0	cancer1
CTSA	CTSA	0	0.270689	0.694	0.286	0	cancer1
TMEM205	TMEM2051	0	0.270021	0.836	0.416	0	cancer1
TNFRSF1A	TNFRSF1A	0	0.269955	0.685	0.261	0	cancer1
TAX1BP3	TAX1BP3	0	0.269463	0.72	0.29	0	cancer1
BNIP3L	BNIP3L	0	0.268936	0.703	0.295	0	cancer1
AGT	AGT1	0	0.267823	0.539	0.191	0	cancer1
KTN1	KTN1	0	0.265676	0.881	0.453	0	cancer1
PRNP	PRNP	0	0.265642	0.677	0.251	0	cancer1
ARL4D	ARL4D	0	0.26561	0.42	0.1	0	cancer1
MRPL24	MRPL24	0	0.261885	0.694	0.262	0	cancer1
AHNAK2	AHNAK2	0	0.261665	0.441	0.133	0	cancer1
RSRC2	RSRC2	0	0.259057	0.777	0.322	0	cancer1
SNCG	SNCG	0	0.255334	0.316	0.045	0	cancer1
ABCC3	ABCC3	0	0.254275	0.37	0.068	0	cancer1
RP4-736H5.3	RP4-736H5.3	0	0.254168	0.207	0.018	0	cancer1
IFT20	IFT20	0	0.252666	0.626	0.223	0	cancer1
MRPS18B	MRPS18B	0	0.252421	0.654	0.207	0	cancer1
SERPINA6	SERPINA6	0	0.252276	0.324	0.039	0	cancer1
LY96	LY96	0	0.251516	0.43	0.052	0	cancer1
TSTD1	TSTD1	0	0.251416	0.733	0.302	0	cancer1
RARRES1	RARRES1	1.14717e-307	0.285982	0.328	0.079	2.08452e-303	cancer1
HSP90AB1	HSP90AB1	1.05596e-302	0.41488	0.974	0.791	1.91878e-298	cancer1
CXCL2	CXCL2	1.74213e-302	0.908727	0.478	0.172	3.16562e-298	cancer1
SARAF	SARAF	6.25486e-302	0.265708	0.819	0.414	1.13657e-297	cancer1
EIF4B	EIF4B	3.00559e-298	0.320764	0.808	0.41	5.46147e-294	cancer1
SMIM24	SMIM241	3.40516e-296	0.38366	0.674	0.308	6.18752e-292	cancer1
CCNL1	CCNL1	5.76987e-296	0.251118	0.682	0.307	1.04844e-291	cancer1
RBM39	RBM39	1.43006e-278	0.275764	0.914	0.487	2.59856e-274	cancer1
SOX4	SOX4	3.90158e-277	0.272391	0.843	0.419	7.08956e-273	cancer1
RPL22L1	RPL22L1	7.83303e-277	0.277288	0.824	0.399	1.42334e-272	cancer1
TRAM1	TRAM1	3.10503e-275	0.396819	0.883	0.498	5.64214e-271	cancer1
NCOA7	NCOA7	8.76909e-272	0.360441	0.625	0.271	1.59343e-267	cancer1
TRIB1	TRIB1	5.94498e-264	0.375433	0.421	0.152	1.08026e-259	cancer1
HSP90AA1	HSP90AA11	3.38216e-262	0.351263	0.965	0.726	6.14571e-258	cancer1
VMP1	VMP1	6.19726e-262	0.259708	0.834	0.421	1.12611e-257	cancer1
PTGES3	PTGES3	3.35659e-260	0.283654	0.881	0.48	6.09927e-256	cancer1
EEF1A1	EEF1A1	3.62401e-257	0.288926	0.999	0.985	6.58518e-253	cancer1
CCL2	CCL2	4.30922e-252	0.325818	0.326	0.091	7.83029e-248	cancer1
LMNA	LMNA1	1.50259e-251	0.254706	0.753	0.364	2.73036e-247	cancer1
RPL31	RPL31	5.58078e-248	0.265876	0.997	0.965	1.01408e-243	cancer1
ACTG1	ACTG1	8.36173e-247	0.387953	0.969	0.82	1.51941e-242	cancer1
ANXA2	ANXA2	4.48367e-246	0.352215	0.955	0.716	8.14727e-242	cancer1
IER2	IER2	6.03569e-244	0.446129	0.739	0.391	1.09675e-239	cancer1
PDZK1IP1	PDZK1IP11	6.97241e-238	0.327406	0.89	0.523	1.26696e-233	cancer1
AC090498.1	AC090498.1	8.94245e-237	0.279159	0.887	0.482	1.62493e-232	cancer1
GLTSCR2	GLTSCR2	2.17519e-236	0.355942	0.92	0.572	3.95253e-232	cancer1
CXCL1	CXCL1	1.2013e-233	0.711347	0.532	0.239	2.18288e-229	cancer1
RPL27	RPL27	8.91072e-230	0.282041	0.976	0.835	1.61917e-225	cancer1
NACA	NACA	3.97975e-224	0.275489	0.985	0.878	7.2316e-220	cancer1
CD63	CD63	1.10989e-218	0.273926	0.972	0.794	2.01678e-214	cancer1
RPS16	RPS16	1.91757e-218	0.253751	0.988	0.91	3.48441e-214	cancer1
HSPE1	HSPE1	1.10137e-212	0.341071	0.95	0.637	2.00129e-208	cancer1
EIF4A2	EIF4A2	5.83525e-212	0.276719	0.854	0.465	1.06032e-207	cancer1
FAU	FAU1	1.09181e-208	0.315189	0.969	0.803	1.98392e-204	cancer1
PSAP	PSAP	1.33043e-205	0.271789	0.895	0.577	2.41753e-201	cancer1
KRT8	KRT81	2.06731e-205	0.355312	0.959	0.69	3.7565e-201	cancer1
PGK1	PGK1	3.242e-205	0.309203	0.811	0.464	5.89103e-201	cancer1
FOS	FOS1	9.08279e-205	0.557572	0.887	0.63	1.65043e-200	cancer1
LINC00493	LINC00493	4.5231e-200	0.256198	0.917	0.511	8.21892e-196	cancer1
MAFF	MAFF	1.44797e-199	0.290114	0.382	0.152	2.63111e-195	cancer1
H3F3B	H3F3B	6.24307e-199	0.287383	0.982	0.838	1.13443e-194	cancer1
S100A10	S100A10	1.2833e-193	0.306963	0.978	0.797	2.33189e-189	cancer1
RPS27L	RPS27L	2.53292e-187	0.280318	0.935	0.576	4.60257e-183	cancer1
KRT17	KRT171	1.88043e-175	0.300826	0.401	0.168	3.41692e-171	cancer1
TOMM7	TOMM7	3.20742e-172	0.268896	0.935	0.619	5.8282e-168	cancer1
GAPDH	GAPDH	2.33316e-166	0.282223	0.992	0.932	4.23959e-162	cancer1
KRT18	KRT181	3.48291e-166	0.268377	0.954	0.674	6.3288e-162	cancer1
CXCL8	CXCL81	3.37507e-157	0.759396	0.494	0.255	6.13284e-153	cancer1
DUSP1	DUSP1	1.39113e-145	0.603578	0.853	0.642	2.52782e-141	cancer1
ID3	ID31	4.57374e-138	0.255926	0.64	0.353	8.31094e-134	cancer1
ZFP36	ZFP36	3.40093e-118	0.308657	0.62	0.368	6.17982e-114	cancer1
TUBA1A	TUBA1A	2.51501e-103	0.294402	0.824	0.52	4.57002e-99	cancer1
MT-ND4	MT-ND4	1.22744e-88	0.280562	0.996	0.965	2.23038e-84	cancer1
HSPA6	HSPA61	0	1.17753	0.71	0.151	0	cancer2
ZFAS1	ZFAS1	0	0.924264	0.955	0.788	0	cancer2
KRT17	KRT172	0	0.703051	0.567	0.165	0	cancer2
AKAP12	AKAP12	0	0.686669	0.469	0.111	0	cancer2
SAA1	SAA1	0	0.620459	0.574	0.171	0	cancer2
RPLP0	RPLP0	0	0.566759	0.987	0.937	0	cancer2
RPL13	RPL13	0	0.538108	0.998	0.996	0	cancer2
RPL36	RPL36	0	0.535058	0.984	0.955	0	cancer2
RPS15A	RPS15A	0	0.519835	0.992	0.968	0	cancer2
RPL39	RPL39	0	0.511395	0.991	0.97	0	cancer2
RPS17	RPS17	0	0.506101	0.974	0.933	0	cancer2
RPS7	RPS7	0	0.483051	0.977	0.925	0	cancer2
HSPH1	HSPH11	0	0.482105	0.748	0.308	0	cancer2
RPS24	RPS24	0	0.474485	0.989	0.962	0	cancer2
SLC7A7	SLC7A71	0	0.47378	0.672	0.254	0	cancer2
RPL35A	RPL35A	0	0.465143	0.99	0.967	0	cancer2
RPL30	RPL30	0	0.462146	0.967	0.895	0	cancer2
RPS19	RPS191	0	0.458836	0.997	0.995	0	cancer2
MACROD2	MACROD2	0	0.454786	0.718	0.269	0	cancer2
RPS20	RPS201	0	0.441378	0.986	0.939	0	cancer2
RPS12	RPS12	0	0.429912	0.995	0.982	0	cancer2
ADM	ADM	0	0.426129	0.422	0.106	0	cancer2
RPS15	RPS15	0	0.420646	0.993	0.984	0	cancer2
RPLP1	RPLP1	0	0.41202	0.997	0.995	0	cancer2
RPS4X	RPS4X	0	0.410607	0.997	0.99	0	cancer2
RPL11	RPL11	0	0.403059	0.98	0.949	0	cancer2
RPS23	RPS23	0	0.399705	0.994	0.982	0	cancer2
HILPDA	HILPDA	0	0.379546	0.349	0.074	0	cancer2
RPL13A	RPL13A	0	0.379026	0.996	0.993	0	cancer2
VCAN	VCAN1	0	0.372045	0.631	0.158	0	cancer2
RPL10	RPL10	0	0.367842	0.996	0.996	0	cancer2
RPS14	RPS14	0	0.365001	0.996	0.989	0	cancer2
KCTD12	KCTD12	0	0.357153	0.536	0.128	0	cancer2
SLC38A1	SLC38A1	0	0.351349	0.624	0.164	0	cancer2
ARRDC3	ARRDC3	0	0.34312	0.557	0.167	0	cancer2
ADAMTS1	ADAMTS1	0	0.339533	0.38	0.068	0	cancer2
RP5-1021I20.2	RP5-1021I20.2	0	0.332108	0.464	0.082	0	cancer2
CXCL5	CXCL5	0	0.292362	0.361	0.067	0	cancer2
UGCG	UGCG	0	0.292051	0.501	0.087	0	cancer2
DNAJB4	DNAJB41	0	0.287448	0.457	0.12	0	cancer2
AC009014.3	AC009014.3	0	0.287097	0.512	0.119	0	cancer2
TUBB2B	TUBB2B	0	0.282356	0.398	0.083	0	cancer2
BICD1	BICD1	0	0.281772	0.519	0.15	0	cancer2
TRIB3	TRIB3	0	0.273483	0.3	0.05	0	cancer2
CREB5	CREB5	0	0.268074	0.509	0.122	0	cancer2
MUC12	MUC12	0	0.265834	0.364	0.064	0	cancer2
DDIT4	DDIT41	1.96107e-306	0.65355	0.714	0.287	3.56347e-302	cancer2
BAG3	BAG31	5.20975e-305	0.468715	0.484	0.145	9.46664e-301	cancer2
RPL37A	RPL37A	1.24057e-303	0.410459	0.976	0.925	2.25423e-299	cancer2
ENO2	ENO2	1.51438e-301	0.268875	0.455	0.124	2.75178e-297	cancer2
RPL18	RPL18	3.31937e-299	0.436768	0.968	0.917	6.03163e-295	cancer2
RPS27A	RPS27A	7.30874e-299	0.317953	0.995	0.984	1.32807e-294	cancer2
HSPB1	HSPB12	9.10008e-299	0.675925	0.94	0.77	1.65358e-294	cancer2
CXCL6	CXCL6	5.46782e-298	0.539726	0.701	0.279	9.93558e-294	cancer2
RPS16	RPS161	1.48607e-290	0.397942	0.97	0.923	2.70034e-286	cancer2
GNB2L1	GNB2L1	9.30684e-286	0.44143	0.972	0.909	1.69115e-281	cancer2
IGFBP5	IGFBP5	6.09973e-279	0.253811	0.34	0.075	1.10838e-274	cancer2
RPL37	RPL371	1.65889e-276	0.437778	0.974	0.932	3.01436e-272	cancer2
CYP1B1	CYP1B11	1.55525e-269	0.32736	0.492	0.157	2.82605e-265	cancer2
RPL18A	RPL18A	4.12529e-268	0.343427	0.993	0.978	7.49606e-264	cancer2
RPL9	RPL9	3.14186e-267	0.406508	0.952	0.856	5.70907e-263	cancer2
RPS28	RPS28	3.47083e-266	0.321552	0.989	0.966	6.30684e-262	cancer2
SERPINH1	SERPINH1	3.29725e-263	0.351369	0.762	0.355	5.99143e-259	cancer2
EEF1A1	EEF1A11	3.17191e-262	0.382627	0.993	0.988	5.76368e-258	cancer2
NMB	NMB	9.2779e-260	0.322198	0.542	0.192	1.68589e-255	cancer2
RPS8	RPS8	1.86274e-257	0.416129	0.965	0.916	3.38479e-253	cancer2
RPS27	RPS27	1.20775e-256	0.319586	0.997	0.995	2.1946e-252	cancer2
RPL41	RPL41	2.28516e-253	0.309125	0.999	0.997	4.15236e-249	cancer2
DDIT3	DDIT32	3.38727e-252	0.510915	0.722	0.318	6.155e-248	cancer2
RPL28	RPL28	4.28546e-250	0.315024	0.983	0.949	7.78712e-246	cancer2
RPS5	RPS5	7.3571e-246	0.449538	0.977	0.932	1.33686e-241	cancer2
TPT1	TPT12	4.33889e-243	0.384134	0.974	0.917	7.8842e-239	cancer2
RPS6	RPS6	1.59351e-241	0.29669	0.99	0.975	2.89557e-237	cancer2
RPL26	RPL261	1.88231e-241	0.36879	0.991	0.979	3.42035e-237	cancer2
RPL8	RPL8	1.3807e-240	0.354935	0.989	0.959	2.50888e-236	cancer2
MDK	MDK	6.94955e-238	0.402333	0.793	0.392	1.2628e-233	cancer2
MAL	MAL2	2.32077e-237	0.269166	0.655	0.269	4.21708e-233	cancer2
MSC	MSC1	3.5946e-237	0.358839	0.669	0.28	6.53176e-233	cancer2
GDF15	GDF152	1.09041e-232	0.416267	0.581	0.226	1.98138e-228	cancer2
RPS3	RPS3	4.01467e-222	0.346889	0.986	0.957	7.29506e-218	cancer2
RPL32	RPL32	8.99272e-222	0.281943	0.985	0.964	1.63407e-217	cancer2
RBCK1	RBCK1	4.25447e-221	0.307824	0.71	0.324	7.7308e-217	cancer2
RPL31	RPL311	4.6395e-218	0.365195	0.991	0.97	8.43043e-214	cancer2
RPL7A	RPL7A	2.47987e-216	0.386034	0.932	0.826	4.50616e-212	cancer2
RPS11	RPS11	5.44901e-208	0.329307	0.945	0.857	9.90139e-204	cancer2
RPL4	RPL4	1.51412e-203	0.360318	0.95	0.828	2.7513e-199	cancer2
RPL27A	RPL27A	6.41388e-202	0.26002	0.976	0.935	1.16547e-197	cancer2
NACA	NACA1	1.11474e-201	0.311093	0.962	0.894	2.0256e-197	cancer2
HSP90AA1	HSP90AA12	8.11674e-199	0.433462	0.94	0.759	1.47489e-194	cancer2
EPB41L4A-AS1	EPB41L4A-AS11	3.34298e-198	0.326477	0.721	0.351	6.07452e-194	cancer2
NAP1L1	NAP1L1	6.80208e-198	0.409962	0.89	0.637	1.23601e-193	cancer2
ATF3	ATF32	3.08974e-197	0.377929	0.715	0.346	5.61437e-193	cancer2
RPL35	RPL35	1.30554e-196	0.277173	0.961	0.904	2.37229e-192	cancer2
PTP4A1	PTP4A1	2.50249e-195	0.27875	0.631	0.272	4.54728e-191	cancer2
TOMM20	TOMM20	4.92969e-195	0.324733	0.801	0.433	8.95775e-191	cancer2
NDRG1	NDRG12	1.51403e-192	0.484478	0.528	0.217	2.75114e-188	cancer2
RPS3A	RPS3A	1.82306e-192	0.280554	0.979	0.948	3.31269e-188	cancer2
CXCL1	CXCL11	6.02521e-191	0.356379	0.604	0.259	1.09484e-186	cancer2
RPL38	RPL382	1.42058e-183	0.346741	0.963	0.885	2.58134e-179	cancer2
RPS29	RPS29	4.04598e-182	0.252978	0.987	0.966	7.35195e-178	cancer2
RPL7	RPL71	8.04561e-181	0.284394	0.997	0.992	1.46197e-176	cancer2
NCOA7	NCOA71	1.2931e-180	0.305788	0.66	0.306	2.3497e-176	cancer2
ATP5G2	ATP5G2	1.89353e-179	0.30128	0.955	0.845	3.44073e-175	cancer2
PERP	PERP	1.12172e-176	0.305887	0.754	0.384	2.03828e-172	cancer2
TSC22D1	TSC22D12	2.68801e-176	0.492623	0.799	0.432	4.88438e-172	cancer2
RPL5	RPL5	8.34104e-173	0.365459	0.931	0.798	1.51565e-168	cancer2
RPL14	RPL14	1.08457e-172	0.269542	0.95	0.872	1.97077e-168	cancer2
RPL12	RPL12	3.71327e-172	0.283383	0.97	0.931	6.74738e-168	cancer2
RPL6	RPL6	9.54706e-172	0.262741	0.992	0.974	1.7348e-167	cancer2
RPS9	RPS9	1.05892e-168	0.295945	0.982	0.95	1.92417e-164	cancer2
RPL29	RPL29	1.75466e-163	0.294831	0.946	0.871	3.18838e-159	cancer2
GLS	GLS1	5.56448e-163	0.285762	0.746	0.374	1.01112e-158	cancer2
YBX3	YBX3	2.27372e-162	0.261838	0.815	0.465	4.13157e-158	cancer2
RPL3	RPL33	3.11229e-161	0.287458	0.994	0.985	5.65534e-157	cancer2
RPS21	RPS21	2.60401e-160	0.288518	0.965	0.888	4.73175e-156	cancer2
SPON2	SPON22	2.61368e-153	0.257366	0.699	0.34	4.74933e-149	cancer2
EIF3E	EIF3E	2.8252e-144	0.35424	0.855	0.603	5.13367e-140	cancer2
RPL23	RPL231	1.89473e-143	0.287174	0.947	0.846	3.44291e-139	cancer2
RSL1D1	RSL1D1	1.04415e-142	0.254042	0.827	0.496	1.89733e-138	cancer2
LINC00493	LINC004931	1.56166e-139	0.301965	0.864	0.569	2.83769e-135	cancer2
CYR61	CYR61	2.64767e-137	0.321939	0.598	0.297	4.81108e-133	cancer2
RPSA	RPSA	1.43981e-133	0.340127	0.895	0.707	2.61628e-129	cancer2
RPL36A	RPL36A	8.00572e-132	0.289436	0.954	0.839	1.45472e-127	cancer2
RPL10A	RPL10A1	1.07223e-122	0.272813	0.946	0.875	1.94834e-118	cancer2
ZFP36L1	ZFP36L11	6.53628e-114	0.278873	0.841	0.535	1.18771e-109	cancer2
TUBA1A	TUBA1A1	1.24202e-107	0.341963	0.837	0.553	2.25688e-103	cancer2
GAPDH	GAPDH1	2.67998e-106	0.281573	0.98	0.942	4.8698e-102	cancer2
IGFBP3	IGFBP32	3.29189e-106	0.544362	0.371	0.168	5.9817e-102	cancer2
COMMD6	COMMD6	8.41676e-104	0.26306	0.897	0.713	1.52941e-99	cancer2
GLTSCR2	GLTSCR21	6.5298e-103	0.280954	0.879	0.621	1.18653e-98	cancer2
EEF2	EEF2	3.80669e-102	0.300141	0.904	0.708	6.91714e-98	cancer2
ACTG1	ACTG11	5.54636e-100	0.253362	0.951	0.841	1.00783e-95	cancer2
HSP90AB1	HSP90AB11	4.91047e-97	0.259469	0.952	0.816	8.92281e-93	cancer2
UBE2C	UBE2C	0	1.86042	0.601	0.045	0	stem
CENPF	CENPF	0	1.41059	0.452	0.086	0	stem
TUBA1B	TUBA1B1	0	1.36941	0.945	0.701	0	stem
PTTG1	PTTG1	0	1.29182	0.425	0.077	0	stem
KIAA0101	KIAA0101	0	1.27462	0.442	0.057	0	stem
TOP2A	TOP2A	0	1.10044	0.339	0.018	0	stem
CDK1	CDK1	0	0.988301	0.285	0.016	0	stem
MKI67	MKI67	0	0.936888	0.263	0.013	0	stem
CCNB2	CCNB2	0	0.844464	0.231	0.018	0	stem
BIRC5	BIRC5	0	0.827331	0.246	0.018	0	stem
CDKN3	CDKN3	0	0.82401	0.24	0.02	0	stem
HMGB1	HMGB12	2.18426e-280	0.965191	0.956	0.801	3.96902e-276	stem
TPX2	TPX2	6.40573e-280	0.945476	0.263	0.03	1.16398e-275	stem
TUBB	TUBB1	5.04209e-253	1.13178	0.851	0.59	9.16198e-249	stem
NUSAP1	NUSAP1	8.78264e-225	0.825102	0.248	0.034	1.59589e-220	stem
TK1	TK1	4.84425e-202	0.724193	0.228	0.032	8.80249e-198	stem
HIST1H4C	HIST1H4C1	2.8973e-188	1.33352	0.796	0.593	5.26469e-184	stem
GSTP1	GSTP12	9.74381e-186	0.641471	0.946	0.842	1.77055e-181	stem
RAN	RAN2	5.55521e-182	0.877769	0.836	0.664	1.00944e-177	stem
SCGN	SCGN3	1.80305e-168	0.819329	0.686	0.302	3.27632e-164	stem
CCNB1	CCNB1	8.41216e-152	1.06885	0.301	0.077	1.52857e-147	stem
KPNA2	KPNA2	1.61645e-149	1.22917	0.391	0.133	2.93725e-145	stem
LDHB	LDHB1	1.1399e-144	0.58039	0.906	0.787	2.07131e-140	stem
NUCKS1	NUCKS11	3.35323e-143	0.794078	0.802	0.655	6.09315e-139	stem
CALM2	CALM21	1.06878e-133	0.619062	0.893	0.791	1.94208e-129	stem
H2AFZ	H2AFZ2	1.21296e-132	1.06405	0.645	0.417	2.20407e-128	stem
RGS5	RGS53	1.0124e-127	0.703416	0.512	0.215	1.83963e-123	stem
CKS1B	CKS1B	1.7973e-126	1.07355	0.583	0.363	3.26587e-122	stem
STMN1	STMN11	5.5018e-121	0.988179	0.638	0.424	9.99731e-117	stem
UBE2T	UBE2T	2.66996e-116	0.718595	0.228	0.055	4.85158e-112	stem
HNRNPH1	HNRNPH13	1.62342e-114	0.718991	0.738	0.506	2.94991e-110	stem
KRT18	KRT183	4.73779e-114	0.693718	0.877	0.735	8.60905e-110	stem
AURKA	AURKA	1.00194e-108	0.754769	0.206	0.048	1.82063e-104	stem
EIF5A	EIF5A3	1.53279e-95	0.777417	0.686	0.517	2.78523e-91	stem
ATP1B1	ATP1B13	4.50596e-91	0.446921	0.86	0.68	8.18777e-87	stem
MMP7	MMP72	2.7895e-85	0.502399	0.784	0.612	5.0688e-81	stem
CENPN	CENPN	2.82528e-85	0.656539	0.22	0.065	5.13381e-81	stem
SET	SET3	3.88834e-85	0.735577	0.639	0.442	7.0655e-81	stem
MYL6	MYL61	5.6357e-85	0.354883	0.952	0.913	1.02406e-80	stem
PCNA	PCNA	1.32635e-84	1.05865	0.434	0.239	2.41011e-80	stem
RANBP1	RANBP11	3.0926e-84	0.877882	0.617	0.483	5.61956e-80	stem
AKR1B1	AKR1B11	2.39205e-83	0.88497	0.558	0.372	4.3466e-79	stem
KRT8	KRT83	4.14048e-80	0.492309	0.862	0.75	7.52367e-76	stem
TYMS	TYMS	1.15129e-79	0.762931	0.257	0.092	2.09201e-75	stem
SNRPF	SNRPF1	7.94036e-76	0.616159	0.701	0.593	1.44284e-71	stem
PFN1	PFN11	1.3553e-75	0.372063	0.898	0.839	2.46272e-71	stem
HMGN2	HMGN21	8.4111e-74	0.815359	0.651	0.547	1.52838e-69	stem
ACTB	ACTB1	3.36371e-73	0.266832	0.977	0.946	6.1122e-69	stem
MPC2	MPC21	2.91613e-72	0.635457	0.675	0.551	5.2989e-68	stem
PTMA	PTMA	6.48695e-71	0.275497	0.985	0.953	1.17874e-66	stem
ANXA2	ANXA22	2.27225e-69	0.394512	0.873	0.769	4.1289e-65	stem
MIF	MIF1	6.20291e-68	0.397175	0.865	0.786	1.12713e-63	stem
ATP5E	ATP5E	2.76422e-66	0.319177	0.943	0.9	5.02286e-62	stem
HMGB3	HMGB3	5.47785e-66	0.747128	0.35	0.173	9.9538e-62	stem
PPP1CB	PPP1CB3	1.29316e-65	0.566028	0.649	0.491	2.3498e-61	stem
BICC1	BICC13	5.05085e-64	0.540607	0.669	0.522	9.17789e-60	stem
SNRPG	SNRPG	2.88483e-62	0.593392	0.669	0.581	5.24202e-58	stem
NGFRAP1	NGFRAP11	1.87249e-60	0.463922	0.774	0.679	3.40249e-56	stem
ARL6IP1	ARL6IP1	2.03826e-60	0.904365	0.566	0.467	3.70372e-56	stem
C12orf75	C12orf752	8.05178e-59	0.589578	0.631	0.499	1.46309e-54	stem
SLC25A5	SLC25A52	1.57744e-56	0.559808	0.681	0.581	2.86637e-52	stem
HNRNPA1	HNRNPA11	1.14424e-55	0.329462	0.9	0.834	2.07919e-51	stem
RPS26	RPS261	4.68171e-55	0.451109	0.772	0.716	8.50714e-51	stem
PTPRS	PTPRS3	2.19659e-54	0.505844	0.387	0.202	3.99142e-50	stem
PKM	PKM	2.6318e-54	0.385118	0.84	0.748	4.78224e-50	stem
CHCHD2	CHCHD2	8.14686e-53	0.417033	0.789	0.73	1.48037e-48	stem
SNRPE	SNRPE1	1.66687e-50	0.423043	0.745	0.688	3.02886e-46	stem
MT-CO1	MT-CO1	4.4316e-50	0.252057	0.998	0.994	8.05266e-46	stem
YBX1	YBX12	7.21039e-50	0.413208	0.779	0.726	1.3102e-45	stem
GAL	GAL	3.77111e-49	0.519427	0.204	0.08	6.85248e-45	stem
FABP5	FABP51	8.10905e-49	0.626841	0.419	0.266	1.4735e-44	stem
COX6A1	COX6A1	5.90204e-47	0.32913	0.816	0.743	1.07246e-42	stem
MT-CO2	MT-CO21	1.9375e-46	0.254344	0.993	0.988	3.52064e-42	stem
NPM1	NPM1	1.84256e-43	0.287648	0.915	0.845	3.34811e-39	stem
RPS21	RPS211	2.74513e-43	0.254574	0.958	0.895	4.98817e-39	stem
NDUFA4	NDUFA41	2.96431e-43	0.356849	0.786	0.743	5.38644e-39	stem
HNRNPA2B1	HNRNPA2B11	3.91259e-42	0.505379	0.684	0.635	7.10957e-38	stem
PSMA7	PSMA7	6.1744e-42	0.479041	0.703	0.661	1.12195e-37	stem
HMGB2	HMGB23	3.74131e-41	0.795807	0.424	0.301	6.79834e-37	stem
UQCRQ	UQCRQ1	2.64722e-40	0.421524	0.711	0.674	4.81026e-36	stem
GTF3C6	GTF3C62	3.18868e-40	0.449626	0.659	0.599	5.79414e-36	stem
ERH	ERH	2.05745e-38	0.452059	0.662	0.626	3.7386e-34	stem
SNRPB	SNRPB	1.49572e-37	0.524716	0.618	0.563	2.71787e-33	stem
CFL1	CFL11	2.15562e-36	0.315316	0.772	0.737	3.91698e-32	stem
TUBA1C	TUBA1C	2.23708e-36	0.671557	0.488	0.399	4.06499e-32	stem
PDIA6	PDIA61	9.80082e-36	0.47706	0.617	0.548	1.78091e-31	stem
STAT1	STAT11	1.16569e-35	0.578124	0.522	0.427	2.11817e-31	stem
TPM1	TPM1	1.02949e-34	0.452918	0.655	0.579	1.87069e-30	stem
DEK	DEK	8.48959e-34	0.6288	0.513	0.446	1.54264e-29	stem
B4GALT1	B4GALT13	1.22656e-33	0.364431	0.335	0.193	2.22878e-29	stem
SLC25A3	SLC25A31	2.17403e-33	0.373749	0.694	0.628	3.95044e-29	stem
TPI1	TPI1	2.69881e-33	0.26905	0.845	0.783	4.904e-29	stem
ILF2	ILF2	5.80407e-33	0.584156	0.524	0.464	1.05466e-28	stem
HMGN1	HMGN1	5.39941e-32	0.452158	0.63	0.597	9.81128e-28	stem
PHKG1	PHKG11	1.85619e-31	0.352548	0.236	0.116	3.37288e-27	stem
CTNNB1	CTNNB12	2.41402e-30	0.298977	0.458	0.314	4.38652e-26	stem
EEF1B2	EEF1B2	1.05045e-29	0.267505	0.798	0.736	1.90877e-25	stem
TCEB2	TCEB2	1.07209e-28	0.36111	0.721	0.716	1.94809e-24	stem
GGH	GGH	1.68469e-28	0.58718	0.287	0.184	3.06125e-24	stem
C1orf56	C1orf562	2.67088e-28	0.408066	0.391	0.263	4.85326e-24	stem
SLIRP	SLIRP	8.17052e-28	0.511519	0.563	0.531	1.48467e-23	stem
YWHAE	YWHAE	2.4684e-27	0.400622	0.64	0.614	4.48533e-23	stem
H2AFV	H2AFV	2.74646e-27	0.642178	0.449	0.388	4.9906e-23	stem
SNRPD1	SNRPD1	9.32365e-27	0.558674	0.525	0.494	1.6942e-22	stem
FKBP1A	FKBP1A	1.19385e-26	0.344357	0.669	0.638	2.16934e-22	stem
CBX6	CBX61	3.24059e-25	0.412497	0.341	0.229	5.88847e-21	stem
MGST3	MGST31	3.82617e-25	0.369587	0.661	0.645	6.95253e-21	stem
RIN2	RIN22	6.41473e-25	0.377002	0.427	0.313	1.16562e-20	stem
TUBB4B	TUBB4B	3.01732e-24	0.657169	0.321	0.231	5.48276e-20	stem
SMC4	SMC4	4.49078e-24	0.542117	0.243	0.149	8.16019e-20	stem
TP53	TP531	5.50823e-24	0.474586	0.272	0.174	1.0009e-19	stem
HMGA1	HMGA1	9.79663e-24	0.60563	0.374	0.293	1.78014e-19	stem
TFPI2	TFPI21	1.44078e-23	0.320446	0.662	0.571	2.61805e-19	stem
NNMT	NNMT2	1.78879e-23	0.368079	0.576	0.497	3.25041e-19	stem
EIF6	EIF61	3.15203e-23	0.382592	0.62	0.588	5.72756e-19	stem
ANP32E	ANP32E	8.42755e-23	0.617285	0.335	0.25	1.53137e-18	stem
ATP5B	ATP5B	1.08387e-22	0.438886	0.586	0.565	1.96949e-18	stem
RPN2	RPN21	1.27846e-22	0.463449	0.541	0.504	2.32308e-18	stem
PPIA	PPIA	1.31241e-22	0.309289	0.717	0.7	2.38478e-18	stem
TMED2	TMED21	2.43356e-22	0.381485	0.603	0.57	4.42202e-18	stem
PRDX3	PRDX31	3.08819e-22	0.472758	0.527	0.494	5.61154e-18	stem
SNRPD2	SNRPD2	3.25771e-22	0.250701	0.762	0.723	5.91958e-18	stem
PSMB3	PSMB3	4.05174e-22	0.388536	0.617	0.608	7.36242e-18	stem
GNG11	GNG11	6.18072e-22	0.348976	0.616	0.568	1.1231e-17	stem
YWHAB	YWHAB1	7.23671e-22	0.408167	0.601	0.589	1.31498e-17	stem
LRRC16A	LRRC16A2	7.01715e-21	0.450897	0.261	0.165	1.27509e-16	stem
YWHAQ	YWHAQ2	1.01631e-20	0.460222	0.508	0.471	1.84673e-16	stem
EIF2S2	EIF2S2	1.80957e-20	0.39392	0.595	0.583	3.28818e-16	stem
CDC42SE1	CDC42SE12	2.37463e-20	0.300531	0.305	0.198	4.31494e-16	stem
ATP5A1	ATP5A11	5.11397e-20	0.431389	0.543	0.511	9.2926e-16	stem
HNRNPA3	HNRNPA3	2.41635e-19	0.463415	0.515	0.49	4.39076e-15	stem
POMP	POMP	2.45787e-19	0.332137	0.64	0.642	4.46619e-15	stem
GCSH	GCSH2	2.89281e-19	0.525641	0.426	0.378	5.25652e-15	stem
DUT	DUT	3.03425e-19	0.55294	0.468	0.445	5.51354e-15	stem
LAPTM4A	LAPTM4A2	1.01231e-18	0.258555	0.684	0.68	1.83948e-14	stem
PCSK1N	PCSK1N1	1.09403e-18	0.395994	0.528	0.48	1.98796e-14	stem
YWHAH	YWHAH	3.51013e-18	0.491966	0.479	0.447	6.37827e-14	stem
ID1	ID1	4.2942e-18	0.281925	0.579	0.5	7.80299e-14	stem
NME1	NME1	4.71231e-18	0.429021	0.51	0.481	8.56273e-14	stem
MRPL51	MRPL51	5.33409e-18	0.391065	0.574	0.581	9.69257e-14	stem
NDUFB2	NDUFB21	5.75624e-18	0.357248	0.627	0.635	1.04597e-13	stem
RBM8A	RBM8A	6.06348e-18	0.442061	0.527	0.522	1.1018e-13	stem
CALR	CALR1	8.72073e-18	0.349823	0.604	0.585	1.58464e-13	stem
USMG5	USMG5	1.86041e-17	0.299507	0.638	0.649	3.38055e-13	stem
NDUFA13	NDUFA132	2.66054e-17	0.330465	0.622	0.628	4.83447e-13	stem
NDUFC2	NDUFC2	3.02699e-17	0.403196	0.546	0.545	5.50034e-13	stem
BSG	BSG1	4.30124e-17	0.330147	0.603	0.609	7.81577e-13	stem
AP2M1	AP2M11	5.04875e-17	0.50232	0.49	0.476	9.17409e-13	stem
COX6C	COX6C	2.04589e-16	0.310418	0.646	0.667	3.71759e-12	stem
C1QBP	C1QBP	2.70643e-16	0.401975	0.514	0.491	4.91786e-12	stem
LSM5	LSM5	3.04831e-16	0.501961	0.473	0.464	5.53908e-12	stem
PSME2	PSME21	4.15255e-16	0.419281	0.533	0.521	7.54559e-12	stem
SRSF3	SRSF3	6.67173e-16	0.415966	0.545	0.545	1.21232e-11	stem
TM4SF4	TM4SF4	9.08473e-16	0.495448	0.263	0.188	1.65079e-11	stem
NDUFS8	NDUFS81	9.80134e-16	0.442826	0.457	0.428	1.781e-11	stem
AXL	AXL	1.07368e-15	0.449503	0.236	0.161	1.95099e-11	stem
PSAT1	PSAT1	1.198e-15	0.430487	0.223	0.149	2.17689e-11	stem
CLIC1	CLIC11	1.50019e-15	0.298687	0.637	0.637	2.72599e-11	stem
TXNDC17	TXNDC17	2.30481e-15	0.404715	0.516	0.511	4.18808e-11	stem
NEFL	NEFL1	3.80501e-15	0.351338	0.22	0.143	6.91408e-11	stem
SRSF6	SRSF63	5.43051e-15	0.409819	0.449	0.41	9.86778e-11	stem
PSMA2	PSMA21	9.00133e-15	0.429377	0.492	0.488	1.63563e-10	stem
PXMP2	PXMP2	2.25766e-14	0.517046	0.251	0.186	4.1024e-10	stem
ROMO1	ROMO11	4.69624e-14	0.315092	0.588	0.595	8.53355e-10	stem
COX7A2	COX7A2	1.06476e-13	0.258685	0.656	0.675	1.93477e-09	stem
IGFBP2	IGFBP21	1.1582e-13	0.305462	0.32	0.241	2.10456e-09	stem
MZT2B	MZT2B	1.93963e-13	0.311733	0.59	0.603	3.5245e-09	stem
UQCC2	UQCC21	2.69053e-13	0.464569	0.359	0.31	4.88896e-09	stem
PSMB1	PSMB1	3.97535e-13	0.33854	0.57	0.584	7.22361e-09	stem
ADAM17	ADAM171	4.35399e-13	0.324668	0.217	0.146	7.91164e-09	stem
ATP5J2	ATP5J2	4.84466e-13	0.312178	0.612	0.637	8.80322e-09	stem
OCIAD2	OCIAD21	7.11639e-13	0.364048	0.514	0.51	1.29312e-08	stem
FOLR1	FOLR12	7.55617e-13	0.287345	0.253	0.179	1.37303e-08	stem
NDUFB9	NDUFB9	8.36388e-13	0.323358	0.566	0.563	1.5198e-08	stem
GOT1	GOT1	9.23379e-13	0.451717	0.246	0.184	1.67787e-08	stem
PRELID1	PRELID1	1.80817e-12	0.440151	0.478	0.481	3.28563e-08	stem
H2AFY	H2AFY1	3.23906e-12	0.490045	0.39	0.362	5.8857e-08	stem
AMFR	AMFR1	5.0943e-12	0.250962	0.207	0.138	9.25685e-08	stem
DTYMK	DTYMK	5.173e-12	0.500197	0.21	0.153	9.39986e-08	stem
POLD2	POLD2	5.92013e-12	0.568534	0.299	0.253	1.07575e-07	stem
CRIP1	CRIP12	6.00257e-12	0.276075	0.494	0.468	1.09073e-07	stem
LRRC75A	LRRC75A1	6.28156e-12	0.316447	0.263	0.194	1.14142e-07	stem
WTAP	WTAP2	7.58728e-12	0.426389	0.415	0.38	1.37868e-07	stem
NEDD8	NEDD8	1.10924e-11	0.260633	0.629	0.651	2.01561e-07	stem
RBX1	RBX1	1.25238e-11	0.375072	0.509	0.516	2.2757e-07	stem
CYTL1	CYTL1	1.78527e-11	0.466081	0.252	0.196	3.24401e-07	stem
PHB	PHB	2.84751e-11	0.39817	0.492	0.49	5.17422e-07	stem
SSBP1	SSBP1	3.28951e-11	0.373349	0.528	0.55	5.97736e-07	stem
PPP1CA	PPP1CA1	3.54128e-11	0.459565	0.406	0.386	6.43485e-07	stem
RTN4	RTN41	1.15927e-10	0.301164	0.542	0.55	2.1065e-06	stem
GOLIM4	GOLIM41	1.57118e-10	0.287468	0.267	0.203	2.85499e-06	stem
CCT3	CCT31	1.86835e-10	0.282316	0.56	0.56	3.39498e-06	stem
NAPSA	NAPSA2	2.31965e-10	0.286132	0.243	0.182	4.21504e-06	stem
PSMB5	PSMB51	5.28371e-10	0.395125	0.485	0.501	9.60102e-06	stem
NDUFB11	NDUFB11	5.56123e-10	0.283076	0.542	0.573	1.01053e-05	stem
HN1	HN1	6.36137e-10	0.513489	0.434	0.441	1.15592e-05	stem
HSBP1	HSBP1	9.11503e-10	0.279326	0.584	0.609	1.65629e-05	stem
BANF1	BANF1	1.02377e-09	0.318061	0.536	0.565	1.8603e-05	stem
ATP5C1	ATP5C11	1.37273e-09	0.311642	0.551	0.575	2.49439e-05	stem
ATP5G3	ATP5G3	2.24181e-09	0.292683	0.537	0.561	4.07359e-05	stem
PSMB9	PSMB91	2.47207e-09	0.38767	0.406	0.38	4.492e-05	stem
HNRNPM	HNRNPM	2.96892e-09	0.381503	0.431	0.427	5.39483e-05	stem
HMGN3	HMGN31	4.30377e-09	0.286515	0.548	0.57	7.82038e-05	stem
NDUFS6	NDUFS6	5.34645e-09	0.369526	0.489	0.511	9.71503e-05	stem
PSMC3	PSMC3	9.18746e-09	0.468304	0.334	0.309	0.000166945	stem
PSMA4	PSMA41	1.33659e-08	0.369361	0.481	0.501	0.000242871	stem
VCAM1	VCAM11	1.85328e-08	0.343841	0.351	0.308	0.00033676	stem
MRPL52	MRPL52	2.00765e-08	0.396808	0.419	0.428	0.00036481	stem
PDIA3	PDIA31	2.55932e-08	0.275336	0.513	0.521	0.000465053	stem
XRCC5	XRCC5	3.33656e-08	0.40514	0.459	0.478	0.000606286	stem
PSMB6	PSMB6	3.55566e-08	0.351106	0.501	0.528	0.0006461	stem
CNIH4	CNIH4	4.1174e-08	0.383082	0.421	0.431	0.000748172	stem
MDH1	MDH1	8.12329e-08	0.390653	0.418	0.427	0.00147608	stem
MAP1B	MAP1B1	9.3012e-08	0.36075	0.331	0.298	0.00169012	stem
ERP29	ERP291	1.39249e-07	0.256021	0.556	0.58	0.0025303	stem
STRAP	STRAP1	1.59106e-07	0.394485	0.385	0.381	0.00289112	stem
CCT5	CCT5	2.51044e-07	0.452136	0.387	0.393	0.00456172	stem
UGT2B7	UGT2B71	2.90562e-07	0.369092	0.36	0.346	0.0052798	stem
TMPO	TMPO	2.93143e-07	0.428636	0.215	0.178	0.0053267	stem
CKS2	CKS21	3.64071e-07	0.566456	0.245	0.215	0.00661553	stem
TUFM	TUFM	9.21409e-07	0.382341	0.422	0.434	0.0167429	stem
CSRP2	CSRP2	9.50289e-07	0.3862	0.204	0.164	0.0172677	stem
MDK	MDK1	1.20621e-06	0.291846	0.47	0.453	0.021918	stem
CDC42SE2	CDC42SE22	1.25933e-06	0.256912	0.234	0.19	0.0228832	stem
C20orf24	C20orf24	1.35485e-06	0.337163	0.391	0.395	0.0246189	stem
PA2G4	PA2G4	1.58068e-06	0.406351	0.449	0.478	0.0287225	stem
BUB3	BUB3	1.59683e-06	0.487257	0.306	0.294	0.0290161	stem
CLDN2	CLDN21	2.09049e-06	0.322788	0.365	0.342	0.0379863	stem
ATP5D	ATP5D	2.63763e-06	0.284139	0.528	0.571	0.0479284	stem
CTTN	CTTN2	2.78405e-06	0.26498	0.306	0.273	0.050589	stem
FIBP	FIBP1	3.13992e-06	0.415326	0.317	0.306	0.0570555	stem
COX5A	COX5A	3.79909e-06	0.351754	0.464	0.505	0.0690333	stem
PPA1	PPA1	3.93893e-06	0.331856	0.442	0.468	0.0715743	stem
PSMD2	PSMD2	4.17978e-06	0.398599	0.273	0.25	0.0759509	stem
CBX5	CBX5	4.44746e-06	0.450628	0.362	0.371	0.0808149	stem
NDUFA12	NDUFA12	9.72596e-06	0.314899	0.474	0.52	0.17673	stem
PSME1	PSME1	1.28502e-05	0.261383	0.558	0.598	0.233502	stem
RPA3	RPA3	1.3837e-05	0.451735	0.29	0.281	0.251432	stem
SRP9	SRP9	1.87857e-05	0.274703	0.463	0.505	0.341355	stem
NDUFA11	NDUFA11	2.74466e-05	0.263797	0.526	0.572	0.498732	stem
VDAC1	VDAC1	2.89371e-05	0.344624	0.443	0.481	0.525817	stem
RSRC1	RSRC1	3.41681e-05	0.374823	0.323	0.313	0.620869	stem
SRSF9	SRSF91	3.60359e-05	0.360054	0.4	0.424	0.654807	stem
PRDX2	PRDX2	5.0899e-05	0.299253	0.437	0.466	0.924886	stem
CDK4	CDK4	6.00179e-05	0.425244	0.36	0.379	1	stem
NDUFB10	NDUFB10	6.91754e-05	0.255569	0.491	0.535	1	stem
EIF2S3	EIF2S32	7.85008e-05	0.275883	0.43	0.451	1	stem
VPS29	VPS29	9.45925e-05	0.362827	0.422	0.46	1	stem
LSM4	LSM4	0.000119977	0.398125	0.342	0.354	1	stem
PFDN4	PFDN4	0.000132668	0.310821	0.448	0.491	1	stem
LSM7	LSM7	0.00014325	0.304898	0.454	0.502	1	stem
CCT2	CCT2	0.000158308	0.310994	0.415	0.445	1	stem
PON2	PON2	0.000196802	0.291809	0.429	0.447	1	stem
XRCC6	XRCC6	0.000274548	0.366837	0.381	0.409	1	stem
RHEB	RHEB	0.000299971	0.392545	0.399	0.437	1	stem
LAPTM4B	LAPTM4B	0.000741454	0.361746	0.316	0.325	1	stem
CISD1	CISD1	0.000779157	0.375135	0.359	0.381	1	stem
PSMA3	PSMA3	0.00090374	0.379718	0.373	0.403	1	stem
LMAN2	LMAN2	0.000929299	0.28478	0.451	0.494	1	stem
PSMD4	PSMD4	0.00103397	0.322617	0.441	0.49	1	stem
CYC1	CYC1	0.00157094	0.338559	0.338	0.357	1	stem
NAA20	NAA20	0.00171801	0.338083	0.432	0.486	1	stem
EFNA5	EFNA51	0.00176131	0.269392	0.295	0.29	1	stem
GADD45GIP1	GADD45GIP1	0.00196931	0.301788	0.449	0.508	1	stem
CYCS	CYCS	0.00221489	0.286306	0.443	0.489	1	stem
TSPYL1	TSPYL12	0.00228028	0.315651	0.247	0.233	1	stem
TMEM14C	TMEM14C	0.00228854	0.300826	0.448	0.497	1	stem
TMEM14B	TMEM14B	0.00235842	0.290427	0.402	0.436	1	stem
S100A16	S100A16	0.00269675	0.260041	0.439	0.479	1	stem
CKLF	CKLF1	0.00359995	0.269619	0.333	0.345	1	stem
FDPS	FDPS	0.00432473	0.375512	0.32	0.343	1	stem
TMEM106C	TMEM106C	0.0044512	0.432107	0.262	0.268	1	stem
HNRNPU	HNRNPU	0.00515472	0.31004	0.453	0.512	1	stem
CBX3	CBX3	0.00540604	0.335393	0.337	0.362	1	stem
FKBP3	FKBP3	0.00596945	0.338246	0.371	0.409	1	stem
XRN2	XRN2	0.00644396	0.33869	0.399	0.444	1	stem
LBR	LBR	0.00808856	0.307389	0.258	0.258	1	stem
RBMX	RBMX	0.00876358	0.297169	0.408	0.46	1	stem
IMMT	IMMT	0.00884663	0.269322	0.15	0.203	1	stem
PRDX4	PRDX4	0.00914194	0.250517	0.427	0.481	1	stem
NDUFS2	NDUFS2	0.00918741	0.305354	0.376	0.414	1	stem
NDUFA9	NDUFA9	0.0095276	0.375403	0.32	0.349	1	stem
LUM	LUM	0	3.21248	0.886	0.071	0	Osteoblast
SFRP4	SFRP4	0	2.77262	0.635	0.052	0	Osteoblast
DCN	DCN	0	2.73097	0.754	0.051	0	Osteoblast
COL3A1	COL3A1	0	2.27544	0.579	0.062	0	Osteoblast
FN1	FN1	0	2.17981	0.653	0.139	0	Osteoblast
IBSP	IBSP	0	1.89953	0.33	0.019	0	Osteoblast
ENPP1	ENPP1	0	1.74434	0.314	0.00E+00.0.00E+0032	0	Osteoblast
DIO2	DIO2	0	1.49553	0.00E+00.247	0.00E+00.0.00E+0011	0	Osteoblast
COL6A3	COL6A3	0	1.48830.00E+00216173985	0.00E+00.311	0.00E+00.0.00E+0026	0	Osteoblast
OMD	OMD	0	1.27930.00E+0063377146	0.00E+00.218	0.00E+00.0.00E+000.00E+007	0	Osteoblast
CTNNB1	CTNNB13	2.30.00E+0073930.00E+007673814E-30.00E+004	1.82347	0.00E+00.739	0.00E+00.297	4.192763959740.00E+0088E-30.00E+000.00E+00	Osteoblast
MALAT1	MALAT13	2.24752e-251	0.00E+00.82520.00E+0071570.00E+006576	0.00E+00.996	0.813	4.08398e-247	Osteoblast
TIMP1	TIMP13	3.73451e-246	1.49892	0.848	0.691	6.78598e-242	Osteoblast
ADIRF	ADIRF	2.33928e-236	1.43914	0.319	0.051	4.25071e-232	Osteoblast
COL1A1	COL1A14	4.28146e-218	2.07699	0.698	0.378	7.77985e-214	Osteoblast
CTGF	CTGF1	6.02239e-207	1.86153	0.537	0.186	1.09433e-202	Osteoblast
MT2A	MT2A3	3.96927e-197	1.78612	0.744	0.489	7.21256e-193	Osteoblast
COL1A2	COL1A22	1.22157e-169	1.69797	0.662	0.401	2.21972e-165	Osteoblast
TIMP3	TIMP3	6.34216e-169	1.73362	0.372	0.1	1.15243e-164	Osteoblast
LGALS1	LGALS12	1.48721e-167	1.15409	0.863	0.749	2.70241e-163	Osteoblast
PCOLCE	PCOLCE2	6.02786e-167	1.71649	0.418	0.134	1.09532e-162	Osteoblast
MGP	MGP1	1.11995e-125	1.30618	0.407	0.145	2.03506e-121	Osteoblast
S100A4	S100A44	8.29529e-115	1.29671	0.606	0.361	1.50734e-110	Osteoblast
IGFBP7	IGFBP73	1.12543e-103	0.77738	0.763	0.674	2.04503e-99	Osteoblast
B2M	B2M4	2.11074e-102	0.37176	0.982	0.954	3.83543e-98	Osteoblast
CLEC11A	CLEC11A	5.81343e-102	1.37529	0.304	0.1	1.05636e-97	Osteoblast
S100A8	S100A84	5.61868e-94	0.747679	0.492	0.221	1.02097e-89	Osteoblast
PRSS23	PRSS23	1.19328e-88	1.45021	0.335	0.133	2.1683e-84	Osteoblast
SERPINF1	SERPINF12	9.78753e-82	1.59919	0.39	0.196	1.77849e-77	Osteoblast
SPP1	SPP12	3.29192e-79	0.921568	0.908	0.861	5.98175e-75	Osteoblast
CST3	CST32	1.08138e-69	0.744387	0.737	0.744	1.96498e-65	Osteoblast
SERPINE2	SERPINE2	5.97763e-54	1.22696	0.249	0.105	1.0862e-49	Osteoblast
MT1E	MT1E1	2.76871e-52	1.26248	0.278	0.129	5.03102e-48	Osteoblast
TSC22D3	TSC22D33	7.19878e-50	0.942219	0.47	0.322	1.30809e-45	Osteoblast
LAPTM4A	LAPTM4A3	6.42842e-49	0.738964	0.647	0.682	1.16811e-44	Osteoblast
SPARC	SPARC1	6.70601e-47	0.933399	0.593	0.564	1.21855e-42	Osteoblast
SLPI	SLPI1	7.22901e-45	1.40405	0.293	0.152	1.31358e-40	Osteoblast
LYZ	LYZ4	1.15621e-44	0.621213	0.37	0.196	2.10095e-40	Osteoblast
SERF2	SERF22	3.22822e-43	0.435717	0.797	0.861	5.866e-39	Osteoblast
S100A6	S100A6	3.03045e-38	0.328556	0.925	0.916	5.50664e-34	Osteoblast
COL6A2	COL6A21	7.83888e-38	1.20881	0.377	0.264	1.4244e-33	Osteoblast
VIM	VIM1	5.74129e-37	0.457904	0.787	0.798	1.04325e-32	Osteoblast
BST2	BST2	9.70946e-37	0.928635	0.236	0.114	1.76431e-32	Osteoblast
UBB	UBB4	1.17748e-36	0.585621	0.384	0.225	2.1396e-32	Osteoblast
NNMT	NNMT3	1.40213e-36	0.915941	0.544	0.5	2.54782e-32	Osteoblast
IFITM3	IFITM31	7.92734e-34	0.57082	0.658	0.705	1.44048e-29	Osteoblast
B4GALT1	B4GALT14	9.37013e-34	0.924934	0.32	0.195	1.70265e-29	Osteoblast
FGFR1	FGFR1	1.37551e-26	1.1376	0.237	0.139	2.49944e-22	Osteoblast
ATP1B1	ATP1B14	2.86859e-24	0.414882	0.691	0.693	5.21251e-20	Osteoblast
CD63	CD632	2.03876e-23	0.326336	0.786	0.842	3.70464e-19	Osteoblast
NME3	NME3	3.47388e-22	0.258183	0.117	0.297	6.31239e-18	Osteoblast
ATRAID	ATRAID	3.44148e-21	0.26542	0.213	0.456	6.25351e-17	Osteoblast
NDUFB6	NDUFB6	5.61223e-21	0.256532	0.141	0.33	1.0198e-16	Osteoblast
PHPT1	PHPT1	2.34473e-20	0.252747	0.214	0.451	4.26061e-16	Osteoblast
NSRP1	NSRP1	6.95084e-20	0.262932	0.151	0.339	1.26304e-15	Osteoblast
CD9	CD9	7.59353e-20	0.920269	0.491	0.531	1.37982e-15	Osteoblast
NEAT1	NEAT14	2.63835e-19	0.542514	0.475	0.422	4.79414e-15	Osteoblast
C7orf73	C7orf73	6.68729e-19	0.330846	0.181	0.387	1.21515e-14	Osteoblast
PNKD	PNKD	8.44908e-19	0.261621	0.092	0.237	1.53528e-14	Osteoblast
C11orf58	C11orf58	2.06605e-18	0.294964	0.21	0.433	3.75423e-14	Osteoblast
CRIP1	CRIP13	2.43703e-18	1.04699	0.459	0.47	4.42832e-14	Osteoblast
CD74	CD741	5.66804e-18	0.257285	0.596	0.642	1.02994e-13	Osteoblast
PSMA1	PSMA1	8.57814e-18	0.263824	0.179	0.373	1.55873e-13	Osteoblast
DCTN3	DCTN3	9.70499e-18	0.273421	0.115	0.271	1.76349e-13	Osteoblast
HNRNPH1	HNRNPH14	6.27473e-17	0.647149	0.518	0.522	1.14018e-12	Osteoblast
PPP1CB	PPP1CB4	7.29028e-17	0.719028	0.494	0.503	1.32472e-12	Osteoblast
S100A9	S100A93	1.8297e-16	0.665622	0.425	0.363	3.32475e-12	Osteoblast
IFITM1	IFITM12	3.16146e-16	0.995432	0.307	0.248	5.74469e-12	Osteoblast
YIF1A	YIF1A1	6.43888e-16	0.254837	0.142	0.303	1.17001e-11	Osteoblast
PTTG1IP	PTTG1IP1	9.75896e-16	0.352022	0.223	0.442	1.7733e-11	Osteoblast
CDC42SE1	CDC42SE13	1.02886e-15	0.800826	0.275	0.201	1.86954e-11	Osteoblast
BGN	BGN	1.07549e-15	0.80943	0.241	0.168	1.95427e-11	Osteoblast
CD151	CD151	1.09685e-15	0.272233	0.149	0.313	1.99308e-11	Osteoblast
SEPW1	SEPW1	1.36936e-15	0.273311	0.153	0.317	2.48826e-11	Osteoblast
TSPAN4	TSPAN4	2.11192e-15	0.274162	0.101	0.235	3.83757e-11	Osteoblast
DPP7	DPP7	3.39331e-15	0.261707	0.158	0.325	6.16599e-11	Osteoblast
PLS3	PLS3	1.36094e-14	0.295356	0.115	0.254	2.47297e-10	Osteoblast
IFI27	IFI271	1.40195e-14	0.943769	0.355	0.307	2.54748e-10	Osteoblast
LEPROT	LEPROT	1.41665e-14	0.299905	0.168	0.337	2.57419e-10	Osteoblast
PSMC3	PSMC31	1.91564e-14	0.283674	0.159	0.321	3.48091e-10	Osteoblast
IGFBP6	IGFBP6	2.09032e-14	1.24798	0.356	0.33	3.79833e-10	Osteoblast
MPG	MPG	2.37997e-14	0.34076	0.111	0.246	4.32465e-10	Osteoblast
C4orf48	C4orf48	3.76435e-14	0.306804	0.159	0.319	6.84021e-10	Osteoblast
PDLIM4	PDLIM4	4.18637e-14	0.331967	0.114	0.249	7.60706e-10	Osteoblast
RRBP1	RRBP1	1.04806e-13	0.255244	0.259	0.478	1.90443e-09	Osteoblast
SUMF2	SUMF21	1.05239e-13	0.25244	0.171	0.333	1.9123e-09	Osteoblast
CALU	CALU	1.78403e-13	0.301149	0.143	0.29	3.24175e-09	Osteoblast
ARF4	ARF4	2.00988e-13	0.33356	0.144	0.292	3.65215e-09	Osteoblast
C1orf56	C1orf563	2.51339e-13	0.728432	0.325	0.268	4.56709e-09	Osteoblast
VAMP5	VAMP5	4.66558e-13	0.378189	0.205	0.392	8.47782e-09	Osteoblast
GOLIM4	GOLIM42	7.20789e-13	0.819804	0.264	0.204	1.30975e-08	Osteoblast
MRPL41	MRPL41	9.49739e-13	0.280401	0.157	0.308	1.72577e-08	Osteoblast
PYURF	PYURF	1.45824e-12	0.305053	0.129	0.262	2.64977e-08	Osteoblast
GABARAPL2	GABARAPL2	1.80918e-12	0.331706	0.194	0.368	3.28746e-08	Osteoblast
IFI27L2	IFI27L21	3.95146e-12	0.421143	0.228	0.426	7.1802e-08	Osteoblast
CXCL14	CXCL142	5.38012e-12	0.814532	0.287	0.226	9.77622e-08	Osteoblast
TRA2A	TRA2A	7.73813e-12	0.256998	0.149	0.286	1.4061e-07	Osteoblast
TMEM261	TMEM261	9.5745e-12	0.335786	0.11	0.228	1.73978e-07	Osteoblast
SDC2	SDC21	1.00527e-11	0.961705	0.283	0.241	1.82668e-07	Osteoblast
SEC61B	SEC61B1	2.70924e-11	0.313196	0.303	0.549	4.92296e-07	Osteoblast
SLC25A37	SLC25A37	4.00004e-11	0.316108	0.164	0.306	7.26848e-07	Osteoblast
MT1X	MT1X1	6.1118e-11	0.967091	0.305	0.263	1.11058e-06	Osteoblast
S100A10	S100A101	8.88558e-11	0.267844	0.775	0.847	1.6146e-06	Osteoblast
LINC01420	LINC01420	9.84035e-11	0.353992	0.127	0.247	1.78809e-06	Osteoblast
SRGN	SRGN	1.09403e-10	0.397359	0.246	0.173	1.98796e-06	Osteoblast
EMC7	EMC7	1.12515e-10	0.333145	0.13	0.253	2.0445e-06	Osteoblast
DRAP1	DRAP11	1.50323e-10	0.332914	0.219	0.394	2.73153e-06	Osteoblast
TSPO	TSPO1	1.50868e-10	0.272971	0.315	0.556	2.74142e-06	Osteoblast
EMP3	EMP31	1.8308e-10	0.794727	0.442	0.493	3.32675e-06	Osteoblast
WASF2	WASF2	2.52624e-10	0.305127	0.133	0.252	4.59043e-06	Osteoblast
CRIP2	CRIP2	2.98448e-10	0.356704	0.199	0.357	5.4231e-06	Osteoblast
ITGB1BP1	ITGB1BP1	3.13237e-10	0.261344	0.107	0.211	5.69183e-06	Osteoblast
RHOC	RHOC	3.47261e-10	0.453807	0.217	0.393	6.31007e-06	Osteoblast
SRSF6	SRSF64	3.97178e-10	0.265855	0.244	0.424	7.21713e-06	Osteoblast
PLEKHA5	PLEKHA5	4.56901e-10	0.387088	0.137	0.259	8.30235e-06	Osteoblast
OSTC	OSTC	7.11668e-10	0.330583	0.264	0.467	1.29317e-05	Osteoblast
PIK3R1	PIK3R1	9.19185e-10	0.277033	0.124	0.234	1.67025e-05	Osteoblast
CALM2	CALM22	2.13071e-09	0.280615	0.676	0.806	3.87172e-05	Osteoblast
HLA-DRB1	HLA-DRB14	5.5739e-09	0.573848	0.303	0.264	0.000101283	Osteoblast
NDUFS5	NDUFS51	7.23533e-09	0.316917	0.306	0.527	0.000131473	Osteoblast
COL6A1	COL6A1	1.2311e-08	1.02717	0.287	0.265	0.000223703	Osteoblast
HLA-C	HLA-C2	1.42516e-08	0.288645	0.645	0.762	0.000258966	Osteoblast
CCPG1	CCPG1	2.6951e-08	0.473604	0.155	0.275	0.000489727	Osteoblast
LRPAP1	LRPAP1	2.83101e-08	0.367975	0.136	0.243	0.000514422	Osteoblast
SAR1A	SAR1A	2.88086e-08	0.353424	0.149	0.263	0.000523481	Osteoblast
ANXA1	ANXA14	5.81706e-08	0.526977	0.458	0.489	0.00105702	Osteoblast
PARK7	PARK7	1.33764e-07	0.305827	0.336	0.571	0.00243063	Osteoblast
CAPZB	CAPZB2	1.5896e-07	0.417388	0.224	0.381	0.00288846	Osteoblast
SCGN	SCGN4	4.52623e-07	0.406596	0.374	0.326	0.00822462	Osteoblast
CYP1B1	CYP1B13	7.25931e-07	0.438964	0.123	0.214	0.0131909	Osteoblast
REXO2	REXO2	9.3582e-07	0.389884	0.141	0.24	0.0170048	Osteoblast
CALD1	CALD14	1.23768e-06	0.72655	0.388	0.43	0.0224898	Osteoblast
CAMTA1	CAMTA1	1.26783e-06	0.426401	0.171	0.286	0.0230377	Osteoblast
CNN3	CNN3	2.21124e-06	0.466609	0.23	0.377	0.0401805	Osteoblast
IAH1	IAH1	2.45363e-06	0.339307	0.188	0.302	0.0445849	Osteoblast
CEBPB	CEBPB	2.86816e-06	0.394045	0.265	0.43	0.0521173	Osteoblast
CFH	CFH	3.29145e-06	0.36695	0.177	0.289	0.059809	Osteoblast
C1S	C1S3	2.20417e-05	0.287662	0.275	0.422	0.40052	Osteoblast
PTPRS	PTPRS4	2.67755e-05	0.5274	0.244	0.213	0.486537	Osteoblast
CHP1	CHP12	5.65437e-05	0.284412	0.128	0.201	1	Osteoblast
TMA7	TMA71	9.06739e-05	0.271541	0.399	0.629	1	Osteoblast
RABAC1	RABAC1	0.000102816	0.465335	0.31	0.499	1	Osteoblast
JUNB	JUNB2	0.000153297	0.340838	0.517	0.594	1	Osteoblast
NUCB2	NUCB21	0.000263106	0.474045	0.194	0.297	1	Osteoblast
POLR2L	POLR2L1	0.000458352	0.400086	0.312	0.484	1	Osteoblast
TMEM50A	TMEM50A1	0.000627878	0.530626	0.239	0.369	1	Osteoblast
ATP5I	ATP5I	0.000901439	0.423433	0.352	0.558	1	Osteoblast
TXN	TXN	0.00133652	0.627914	0.444	0.573	1	Osteoblast
ARID5B	ARID5B3	0.00168662	0.526415	0.194	0.287	1	Osteoblast
DSTN	DSTN	0.002175	0.310299	0.548	0.703	1	Osteoblast
ZFP36L2	ZFP36L21	0.00224441	0.399712	0.235	0.341	1	Osteoblast
MINOS1	MINOS11	0.00269457	0.542091	0.274	0.415	1	Osteoblast
SHFM1	SHFM1	0.00271233	0.281367	0.416	0.646	1	Osteoblast
MARCKS	MARCKS	0.00439177	0.553712	0.274	0.413	1	Osteoblast
PPIB	PPIB	0.00530355	0.253583	0.419	0.638	1	Osteoblast
GSN	GSN4	0.00608985	0.74752	0.24	0.247	1	Osteoblast
IGKC	IGKC5	0	4.2662	0.889	0.455	0	B cell
IGHG1	IGHG11	0	4.13399	0.624	0.127	0	B cell
MZB1	MZB1	0	2.69877	0.733	0.026	0	B cell
JCHAIN	JCHAIN	0	2.67071	0.266	0.02	0	B cell
DERL3	DERL3	0	1.48768	0.33	0.011	0	B cell
IGHG2	IGHG2	6.29582e-259	4.40133	0.343	0.049	1.14401e-254	B cell
SSR4	SSR41	9.48945e-171	1.31231	0.799	0.679	1.72433e-166	B cell
IGHA1	IGHA15	2.03036e-158	3.77107	0.54	0.209	3.68937e-154	B cell
IGLC2	IGLC25	7.6161e-147	4.61035	0.534	0.218	1.38392e-142	B cell
IGHG4	IGHG41	1.26682e-139	3.94084	0.333	0.085	2.30195e-135	B cell
IGLC3	IGLC3	1.22831e-125	3.15296	0.217	0.038	2.23197e-121	B cell
HERPUD1	HERPUD13	5.20196e-67	1.29835	0.545	0.396	9.45248e-63	B cell
FKBP11	FKBP111	3.40254e-61	1.34657	0.435	0.264	6.18275e-57	B cell
CYBA	CYBA3	1.82544e-56	0.528522	0.801	0.799	3.31701e-52	B cell
SPCS3	SPCS3	1.88113e-21	0.844755	0.233	0.135	3.41821e-17	B cell
SEC11C	SEC11C1	5.10101e-20	1.04948	0.417	0.387	9.26905e-16	B cell
ATP1B1	ATP1B15	8.79908e-18	0.405322	0.685	0.694	1.59888e-13	B cell
PRDX4	PRDX41	1.19953e-13	0.750752	0.454	0.479	2.17966e-09	B cell
INSR	INSR	1.26921e-13	0.61989	0.234	0.154	2.30627e-09	B cell
TSC22D3	TSC22D34	6.17731e-11	0.485545	0.385	0.328	1.12248e-06	B cell
XBP1	XBP1	1.55013e-10	0.831774	0.375	0.372	2.81675e-06	B cell
DNAJB9	DNAJB91	2.23383e-08	0.273583	0.147	0.268	0.000405909	B cell
ERLEC1	ERLEC1	5.49092e-07	0.361675	0.161	0.277	0.00997755	B cell
DNAJC3	DNAJC3	8.21e-06	0.31354	0.169	0.274	0.149184	B cell
C12orf45	C12orf45	1.3779e-05	0.38588	0.13	0.215	0.250378	B cell
SPCS1	SPCS1	5.57628e-05	0.305621	0.324	0.52	1	B cell
VIMP	VIMP	0.000857665	0.408371	0.267	0.406	1	B cell
MYDGF	MYDGF	0.000993327	0.422586	0.29	0.445	1	B cell
ITM2C	ITM2C1	0.00130532	0.70324	0.33	0.361	1	B cell
MANF	MANF	0.00145129	0.693181	0.258	0.258	1	B cell
HNRNPH1	HNRNPH15	0.00753074	0.391766	0.457	0.525	1	B cell
S100A8	S100A85	0	3.3052	0.938	0.21	0	Monocyte
LYZ	LYZ5	0	3.08103	0.945	0.178	0	Monocyte
S100A12	S100A121	0	2.15255	0.462	0.056	0	Monocyte
FCN1	FCN1	0	2.14694	0.498	0.033	0	Monocyte
RETN	RETN	0	1.70361	0.377	0.029	0	Monocyte
MNDA	MNDA	0	1.65236	0.414	0.038	0	Monocyte
CSTA	CSTA	0	1.55539	0.355	0.022	0	Monocyte
S100A9	S100A94	3.1982e-292	2.82139	0.875	0.347	5.81145e-288	Monocyte
LST1	LST1	4.53507e-212	1.48115	0.375	0.054	8.24067e-208	Monocyte
TYROBP	TYROBP	2.57819e-187	1.53763	0.564	0.14	4.68483e-183	Monocyte
SRGN	SRGN1	8.13485e-180	1.4914	0.589	0.162	1.47818e-175	Monocyte
AIF1	AIF1	1.24669e-166	1.34706	0.457	0.098	2.26536e-162	Monocyte
S100A4	S100A46	1.21522e-144	1.65524	0.734	0.362	2.20818e-140	Monocyte
CD52	CD52	1.03858e-141	1.22252	0.48	0.123	1.88721e-137	Monocyte
MS4A6A	MS4A6A	1.79837e-126	1.03061	0.254	0.039	3.26781e-122	Monocyte
C1orf162	C1orf162	5.75811e-117	1.03313	0.261	0.045	1.04631e-112	Monocyte
FCER1G	FCER1G	1.36737e-114	1.2496	0.375	0.092	2.48465e-110	Monocyte
GMFG	GMFG	5.67204e-113	1.19159	0.375	0.094	1.03067e-108	Monocyte
MALAT1	MALAT14	2.22347e-108	0.379715	0.991	0.818	4.04027e-104	Monocyte
LINC00936	LINC00936	7.88748e-74	1.15674	0.243	0.059	1.43323e-69	Monocyte
ITGB2	ITGB2	1.79859e-72	0.88387	0.218	0.047	3.26823e-68	Monocyte
HLA-DRA	HLA-DRA5	2.6921e-68	0.859642	0.498	0.222	4.89182e-64	Monocyte
CYBA	CYBA4	1.74035e-61	0.703617	0.821	0.798	3.1624e-57	Monocyte
TMSB4X	TMSB4X3	1.37393e-56	0.308111	1	0.995	2.49656e-52	Monocyte
B2M	B2M5	2.35372e-53	0.319654	0.97	0.955	4.27694e-49	Monocyte
CORO1A	CORO1A	6.47141e-50	0.807906	0.25	0.077	1.17592e-45	Monocyte
CD14	CD14	6.05891e-48	0.796944	0.212	0.062	1.10096e-43	Monocyte
ACTB	ACTB3	1.08244e-43	0.353517	0.957	0.948	1.9669e-39	Monocyte
FTL	FTL4	2.32501e-42	0.28022	0.993	0.98	4.22477e-38	Monocyte
HCST	HCST	1.00827e-40	0.738675	0.207	0.064	1.83213e-36	Monocyte
CTSS	CTSS2	5.75696e-40	1.34132	0.409	0.239	1.0461e-35	Monocyte
CD74	CD742	7.13485e-39	0.612222	0.691	0.637	1.29647e-34	Monocyte
CST3	CST34	3.60946e-34	0.658735	0.729	0.744	6.55876e-30	Monocyte
CCL3	CCL3	2.18605e-29	0.962345	0.218	0.088	3.97228e-25	Monocyte
SERF2	SERF23	1.98426e-28	0.396967	0.811	0.859	3.6056e-24	Monocyte
LAPTM5	LAPTM5	9.95859e-28	0.586916	0.218	0.087	1.80958e-23	Monocyte
SAT1	SAT13	1.91591e-27	0.844637	0.57	0.496	3.48139e-23	Monocyte
LGALS1	LGALS14	9.73967e-27	0.54085	0.77	0.755	1.7698e-22	Monocyte
OAZ1	OAZ11	3.16292e-26	0.614794	0.673	0.722	5.74734e-22	Monocyte
INSR	INSR1	7.09356e-26	0.827323	0.293	0.153	1.28897e-21	Monocyte
HLA-B	HLA-B1	5.3066e-21	0.445409	0.72	0.752	9.64263e-17	Monocyte
ARHGDIB	ARHGDIB5	8.08954e-21	0.837158	0.352	0.228	1.46995e-16	Monocyte
AP1S2	AP1S2	2.96525e-20	0.882235	0.214	0.107	5.38815e-16	Monocyte
SH3BGRL3	SH3BGRL35	3.75713e-20	0.893596	0.516	0.481	6.82708e-16	Monocyte
NEAT1	NEAT16	2.29126e-19	0.753945	0.507	0.422	4.16344e-15	Monocyte
GPX1	GPX14	2.15146e-17	0.808924	0.525	0.534	3.90942e-13	Monocyte
HMGB2	HMGB24	6.90832e-17	1.0926	0.384	0.307	1.25531e-12	Monocyte
NFKBIA	NFKBIA2	3.15178e-16	0.563306	0.571	0.534	5.7271e-12	Monocyte
JUNB	JUNB4	1.32732e-15	0.517898	0.62	0.588	2.41188e-11	Monocyte
TYMP	TYMP3	1.71371e-14	0.895873	0.318	0.229	3.11397e-10	Monocyte
FKBP5	FKBP51	1.88189e-14	0.673152	0.204	0.111	3.41958e-10	Monocyte
ATP1B1	ATP1B16	3.44861e-14	0.407229	0.689	0.693	6.26646e-10	Monocyte
CXCR4	CXCR4	4.18308e-14	0.269195	0.207	0.108	7.60107e-10	Monocyte
TSPO	TSPO3	6.74767e-14	0.837934	0.505	0.543	1.22612e-09	Monocyte
HLA-C	HLA-C3	1.9089e-12	0.380263	0.679	0.758	3.46866e-08	Monocyte
RPS13	RPS131	2.5322e-11	0.250869	0.855	0.907	4.60127e-07	Monocyte
FOS	FOS4	3.71606e-11	0.31692	0.714	0.694	6.75245e-07	Monocyte
CD55	CD55	4.18555e-11	0.932982	0.229	0.154	7.60556e-07	Monocyte
VCAN	VCAN2	8.76955e-11	0.780193	0.302	0.229	1.59351e-06	Monocyte
TIMM13	TIMM13	3.30642e-10	0.264219	0.162	0.337	6.00809e-06	Monocyte
HLA-DPA1	HLA-DPA11	4.96627e-10	0.481365	0.246	0.163	9.02422e-06	Monocyte
HLA-DRB1	HLA-DRB16	5.15975e-10	0.706828	0.332	0.264	9.37578e-06	Monocyte
TSC22D3	TSC22D35	1.27988e-09	0.555661	0.389	0.329	2.32566e-05	Monocyte
HADHA	HADHA1	1.61242e-09	0.250823	0.168	0.336	2.92993e-05	Monocyte
CDC42SE1	CDC42SE14	7.74419e-09	0.648271	0.271	0.203	0.00014072	Monocyte
PGLS	PGLS	9.83116e-09	0.265628	0.179	0.347	0.000178642	Monocyte
SRRM1	SRRM1	2.00022e-08	0.254277	0.193	0.362	0.00036346	Monocyte
QPCT	QPCT	3.22065e-08	0.264098	0.168	0.325	0.000585224	Monocyte
POLE4	POLE4	5.34841e-08	0.261189	0.109	0.228	0.00097186	Monocyte
HNRNPH1	HNRNPH16	1.11345e-07	0.550114	0.505	0.522	0.00202325	Monocyte
HSD17B11	HSD17B111	1.11973e-07	0.256405	0.221	0.403	0.00203466	Monocyte
LAMTOR1	LAMTOR1	1.44087e-07	0.285803	0.223	0.409	0.0026182	Monocyte
CNPY3	CNPY3	1.88091e-07	0.270703	0.141	0.273	0.0034178	Monocyte
IGLC2	IGLC26	2.62559e-07	0.738841	0.296	0.232	0.00477097	Monocyte
LRRFIP1	LRRFIP11	2.88894e-07	0.341772	0.18	0.333	0.00524949	Monocyte
TRA2B	TRA2B	3.18565e-07	0.314432	0.209	0.381	0.00578864	Monocyte
MSN	MSN1	3.65142e-07	0.293229	0.155	0.292	0.006635	Monocyte
GSTO1	GSTO11	7.25211e-07	0.292819	0.234	0.419	0.0131778	Monocyte
CFL1	CFL13	9.70524e-07	0.328255	0.634	0.743	0.0176354	Monocyte
PSMA3-AS1	PSMA3-AS1	1.02256e-06	0.277677	0.139	0.26	0.0185809	Monocyte
CBX3	CBX31	1.02707e-06	0.334633	0.205	0.366	0.0186629	Monocyte
IQGAP1	IQGAP1	1.12963e-06	0.266468	0.125	0.239	0.0205266	Monocyte
H2AFV	H2AFV2	1.5481e-06	0.311845	0.227	0.399	0.0281306	Monocyte
TMEM167A	TMEM167A	2.16132e-06	0.363125	0.162	0.295	0.0392734	Monocyte
AGTRAP	AGTRAP	2.16312e-06	0.30158	0.105	0.207	0.039306	Monocyte
C1orf56	C1orf564	2.2166e-06	0.598397	0.314	0.27	0.0402778	Monocyte
RNH1	RNH1	2.30594e-06	0.31487	0.17	0.304	0.0419012	Monocyte
ASAH1	ASAH1	2.45386e-06	0.292204	0.255	0.441	0.044589	Monocyte
MGST2	MGST2	3.01295e-06	0.270922	0.129	0.238	0.0547483	Monocyte
LSM6	LSM6	3.51003e-06	0.312588	0.109	0.209	0.0637807	Monocyte
BLVRB	BLVRB	4.2267e-06	0.316623	0.214	0.374	0.0768033	Monocyte
GABPB1-AS1	GABPB1-AS1	4.2748e-06	0.260231	0.107	0.205	0.0776773	Monocyte
ATP6V1G1	ATP6V1G1	4.29645e-06	0.284471	0.282	0.483	0.0780708	Monocyte
LRPAP1	LRPAP11	4.62142e-06	0.325139	0.13	0.241	0.0839758	Monocyte
ATP5L	ATP5L1	7.82076e-06	0.390536	0.575	0.722	0.142111	Monocyte
SLC25A37	SLC25A371	8.05941e-06	0.302663	0.173	0.302	0.146448	Monocyte
CXCL8	CXCL85	8.2298e-06	0.414277	0.354	0.314	0.149544	Monocyte
RGS2	RGS23	9.77047e-06	0.618132	0.238	0.192	0.177539	Monocyte
RNF130	RNF130	1.15695e-05	0.388704	0.141	0.254	0.210229	Monocyte
COPE	COPE	1.15927e-05	0.274794	0.277	0.466	0.210651	Monocyte
GABARAP	GABARAP	1.41197e-05	0.315584	0.223	0.381	0.256568	Monocyte
WASF2	WASF21	1.54954e-05	0.286993	0.141	0.249	0.281567	Monocyte
ACTR2	ACTR2	5.63829e-05	0.297006	0.164	0.277	1	Monocyte
STMN1	STMN12	9.96991e-05	0.313548	0.275	0.446	1	Monocyte
FCGRT	FCGRT1	0.000121362	0.264313	0.304	0.494	1	Monocyte
SET	SET4	0.00024288	0.529857	0.423	0.457	1	Monocyte
CTNNB1	CTNNB14	0.00026757	0.372728	0.35	0.323	1	Monocyte
COX8A	COX8A	0.000278316	0.306863	0.329	0.531	1	Monocyte
NOP10	NOP101	0.000293231	0.309453	0.266	0.427	1	Monocyte
FAM49B	FAM49B	0.000312727	0.364199	0.143	0.236	1	Monocyte
ARPC1B	ARPC1B2	0.000368975	0.606881	0.459	0.545	1	Monocyte
TNRC6B	TNRC6B3	0.000389824	0.311326	0.211	0.332	1	Monocyte
WDR43	WDR43	0.000549122	0.353406	0.134	0.219	1	Monocyte
CKLF	CKLF2	0.000589779	0.374362	0.221	0.349	1	Monocyte
TMA7	TMA72	0.000699543	0.465955	0.502	0.62	1	Monocyte
GNG5	GNG51	0.00083489	0.331874	0.327	0.523	1	Monocyte
HLA-DPB1	HLA-DPB15	0.00098011	0.442855	0.277	0.249	1	Monocyte
TRA2A	TRA2A1	0.0012471	0.2722	0.182	0.281	1	Monocyte
ZFP36	ZFP364	0.00130649	0.471568	0.411	0.433	1	Monocyte
COTL1	COTL13	0.00175672	0.703928	0.302	0.31	1	Monocyte
ARPC3	ARPC31	0.00185926	0.260323	0.602	0.742	1	Monocyte
LAMTOR4	LAMTOR4	0.00188147	0.47001	0.284	0.454	1	Monocyte
NDUFB1	NDUFB12	0.00216424	0.392559	0.3	0.474	1	Monocyte
PSMB9	PSMB92	0.00217426	0.288214	0.255	0.387	1	Monocyte
APOBEC3C	APOBEC3C2	0.00221098	0.275777	0.136	0.21	1	Monocyte
FXYD5	FXYD52	0.0026282	0.374258	0.229	0.351	1	Monocyte
ZFP36L2	ZFP36L22	0.00327366	0.25626	0.229	0.339	1	Monocyte
CAP1	CAP11	0.00336703	0.357804	0.2	0.303	1	Monocyte
NAMPT	NAMPT	0.00438416	0.443248	0.232	0.353	1	Monocyte
AKAP13	AKAP131	0.0050339	0.306842	0.141	0.212	1	Monocyte
PYCARD	PYCARD	0.00584638	0.752172	0.314	0.345	1	Monocyte
H2AFJ	H2AFJ	0.00615716	0.337885	0.136	0.206	1	Monocyte
HLA-E	HLA-E3	0.00728923	0.266026	0.321	0.479	1	Monocyte
RPLP0	RPLP04	6.63573e-111	0.569823	0.976	0.943	1.20578e-106	cancer3
RPS12	RPS124	1.3252e-104	0.448973	0.994	0.983	2.40803e-100	cancer3
GAPDH	GAPDH5	1.1714e-100	0.59739	0.973	0.946	2.12855e-96	cancer3
RPLP1	RPLP13	1.25514e-92	0.376183	0.993	0.995	2.28071e-88	cancer3
RPS23	RPS233	5.8761e-90	0.400582	0.994	0.984	1.06775e-85	cancer3
RPL13A	RPL13A4	1.41395e-83	0.375585	0.997	0.994	2.56929e-79	cancer3
RPL13	RPL134	9.29777e-81	0.398091	0.999	0.996	1.6895e-76	cancer3
RPL19	RPL194	2.73868e-79	0.373367	0.983	0.968	4.97645e-75	cancer3
RPS4X	RPS4X3	1.45368e-77	0.38738	0.994	0.991	2.64148e-73	cancer3
RPS19	RPS194	2.48736e-75	0.405326	0.996	0.995	4.51978e-71	cancer3
RPS14	RPS142	1.91705e-72	0.370352	0.99	0.991	3.48347e-68	cancer3
RPS20	RPS205	3.21176e-67	0.390626	0.975	0.945	5.83609e-63	cancer3
EEF1A1	EEF1A16	3.47426e-66	0.382019	0.999	0.988	6.31308e-62	cancer3
RPL6	RPL63	7.83758e-63	0.361886	0.983	0.977	1.42417e-58	cancer3
RPS27A	RPS27A3	2.56629e-61	0.316725	0.99	0.986	4.66321e-57	cancer3
RPL8	RPL84	5.19659e-60	0.368944	0.976	0.963	9.44273e-56	cancer3
RPL35A	RPL35A4	6.25586e-60	0.369764	0.976	0.971	1.13675e-55	cancer3
RPS6	RPS63	6.98539e-60	0.363342	0.978	0.977	1.26932e-55	cancer3
RPL10	RPL104	3.68899e-59	0.331967	0.997	0.996	6.70327e-55	cancer3
RPL12	RPL122	6.14862e-57	0.395572	0.938	0.937	1.11727e-52	cancer3
RPL26	RPL266	1.90676e-56	0.381324	0.985	0.98	3.46477e-52	cancer3
RPL37	RPL375	2.53756e-55	0.401553	0.961	0.937	4.611e-51	cancer3
RPL18A	RPL18A2	3.00425e-55	0.365188	0.979	0.98	5.45903e-51	cancer3
RPS17	RPS174	1.15361e-52	0.400343	0.958	0.939	2.09623e-48	cancer3
RPL31	RPL316	1.57828e-52	0.413313	0.986	0.973	2.86789e-48	cancer3
RPS15A	RPS15A4	5.40104e-52	0.344938	0.968	0.972	9.81424e-48	cancer3
NACA	NACA5	5.59555e-51	0.375723	0.934	0.903	1.01677e-46	cancer3
RPS7	RPS73	7.40996e-51	0.376064	0.926	0.933	1.34646e-46	cancer3
GNB2L1	GNB2L13	8.84538e-51	0.396506	0.914	0.919	1.60729e-46	cancer3
RPL30	RPL304	1.55871e-50	0.37155	0.914	0.906	2.83233e-46	cancer3
RPL28	RPL283	1.81837e-50	0.34357	0.955	0.954	3.30416e-46	cancer3
RPL11	RPL112	7.45369e-50	0.349761	0.965	0.953	1.35441e-45	cancer3
RPL23A	RPL23A4	3.57505e-46	0.300174	0.979	0.974	6.49622e-42	cancer3
RPS16	RPS165	7.74892e-45	0.330085	0.955	0.929	1.40806e-40	cancer3
RPS28	RPS283	7.79711e-45	0.320711	0.968	0.97	1.41681e-40	cancer3
RPS24	RPS243	5.44835e-44	0.332917	0.976	0.965	9.90019e-40	cancer3
RPL36	RPL364	9.02668e-44	0.387181	0.971	0.959	1.64024e-39	cancer3
RPS15	RPS153	1.60674e-43	0.335707	0.987	0.986	2.91962e-39	cancer3
RPS5	RPS54	1.79675e-43	0.384003	0.942	0.939	3.26488e-39	cancer3
RPS21	RPS215	3.29695e-41	0.322769	0.937	0.898	5.99089e-37	cancer3
RPL4	RPL45	4.42634e-41	0.412905	0.869	0.846	8.0431e-37	cancer3
RPS3A	RPS3A2	2.53321e-40	0.311181	0.944	0.953	4.6031e-36	cancer3
RPS2	RPS210	2.90408e-40	0.303302	0.956	0.978	5.27701e-36	cancer3
RPL7	RPL73	3.58447e-40	0.288384	0.996	0.992	6.51334e-36	cancer3
RPS3	RPS33	1.45961e-37	0.30856	0.968	0.961	2.65227e-33	cancer3
RPL37A	RPL37A3	1.08405e-33	0.302741	0.94	0.932	1.96983e-29	cancer3
RPL39	RPL393	1.64387e-32	0.31606	0.963	0.974	2.98707e-28	cancer3
RPL14	RPL142	1.13799e-31	0.327343	0.871	0.885	2.06783e-27	cancer3
BTF3	BTF31	1.00419e-30	0.321348	0.838	0.838	1.82472e-26	cancer3
RPL35	RPL352	3.44563e-30	0.284998	0.89	0.914	6.26105e-26	cancer3
RPS25	RPS251	3.98842e-30	0.285647	0.907	0.915	7.24735e-26	cancer3
ACTG1	ACTG16	8.49771e-30	0.388145	0.876	0.857	1.54412e-25	cancer3
NPM1	NPM14	2.72425e-29	0.422288	0.857	0.85	4.95023e-25	cancer3
ATP5E	ATP5E2	3.3612e-29	0.304401	0.893	0.903	6.10764e-25	cancer3
ZFAS1	ZFAS15	1.38094e-25	0.447376	0.843	0.812	2.50931e-21	cancer3
RPL18	RPL184	1.57321e-25	0.277751	0.93	0.925	2.85867e-21	cancer3
RPL3	RPL310	2.58644e-25	0.277911	0.975	0.987	4.69982e-21	cancer3
S100A6	S100A62	4.745e-25	0.371272	0.928	0.916	8.62214e-21	cancer3
ATP5G2	ATP5G23	3.45084e-24	0.28233	0.869	0.861	6.27051e-20	cancer3
RPS11	RPS113	1.44638e-23	0.272256	0.857	0.871	2.62821e-19	cancer3
RPL23	RPL234	1.23507e-21	0.270862	0.883	0.861	2.24424e-17	cancer3
RPL7A	RPL7A3	5.37187e-20	0.277498	0.84	0.843	9.76122e-16	cancer3
LDHB	LDHB3	5.44861e-20	0.319028	0.808	0.794	9.90067e-16	cancer3
C12orf75	C12orf754	3.71701e-18	0.744202	0.534	0.507	6.75418e-14	cancer3
VIM	VIM3	1.16449e-17	0.343841	0.784	0.798	2.116e-13	cancer3
RPL10A	RPL10A3	1.17375e-16	0.25074	0.844	0.888	2.13282e-12	cancer3
RPL5	RPL53	1.70168e-16	0.286972	0.796	0.82	3.09212e-12	cancer3
SNRPD2	SNRPD22	1.48227e-15	0.347318	0.687	0.728	2.69343e-11	cancer3
SLC25A3	SLC25A33	8.99042e-15	0.443523	0.619	0.633	1.63365e-10	cancer3
EEF1B2	EEF1B22	3.76542e-12	0.317286	0.692	0.743	6.84214e-08	cancer3
S100A11	S100A112	1.45318e-10	0.343912	0.816	0.859	2.64058e-06	cancer3
ALDOA	ALDOA1	1.53254e-09	0.321443	0.712	0.727	2.78477e-05	cancer3
EEF2	EEF23	2.06102e-09	0.306878	0.706	0.74	3.74507e-05	cancer3
PKM	PKM3	1.3198e-08	0.350855	0.719	0.756	0.000239821	cancer3
CKS1B	CKS1B2	8.80194e-08	0.259648	0.23	0.386	0.0015994	cancer3
DCBLD2	DCBLD2	1.04339e-07	0.289238	0.163	0.285	0.00189594	cancer3
TPM3	TPM31	2.46787e-07	0.250289	0.291	0.468	0.00448436	cancer3
TBCA	TBCA1	2.75295e-07	0.319931	0.608	0.661	0.00500239	cancer3
PFN1	PFN13	6.84368e-07	0.343858	0.765	0.847	0.0124357	cancer3
PPIA	PPIA2	1.26951e-06	0.312634	0.64	0.705	0.0230682	cancer3
SNRPE	SNRPE3	4.84629e-06	0.276493	0.652	0.694	0.088062	cancer3
PRDX6	PRDX61	5.10434e-06	0.32311	0.569	0.614	0.0927509	cancer3
EIF3E	EIF3E2	1.96625e-05	0.268668	0.6	0.644	0.357288	cancer3
RAB13	RAB132	2.08006e-05	0.595482	0.358	0.541	0.377967	cancer3
GPX4	GPX41	2.12125e-05	0.262265	0.646	0.701	0.385452	cancer3
TPM1	TPM13	3.18485e-05	0.562807	0.535	0.586	0.578719	cancer3
FKBP4	FKBP4	3.25246e-05	0.259787	0.169	0.271	0.591004	cancer3
SAA1	SAA14	5.79868e-05	0.503669	0.268	0.231	1	cancer3
PABPC1	PABPC11	0.000102298	0.282222	0.635	0.716	1	cancer3
FKBP1A	FKBP1A2	0.000116838	0.379841	0.567	0.644	1	cancer3
PSMA7	PSMA72	0.000235836	0.398377	0.59	0.667	1	cancer3
DTD1	DTD1	0.000449254	0.295418	0.204	0.308	1	cancer3
ACTB	ACTB4	0.000503715	0.271265	0.899	0.951	1	cancer3
OLA1	OLA1	0.000637916	0.258556	0.223	0.331	1	cancer3
COPZ1	COPZ1	0.00202566	0.254816	0.285	0.41	1	cancer3
MDK	MDK2	0.0028222	0.481645	0.428	0.455	1	cancer3
IL32	IL323	0.00348579	0.305978	0.628	0.685	1	cancer3
NAP1L1	NAP1L14	0.00391012	0.253588	0.619	0.679	1	cancer3
RANBP1	RANBP13	0.00438162	0.311154	0.344	0.5	1	cancer3
CCT2	CCT23	0.00496997	0.338329	0.315	0.45	1	cancer3
MZT2B	MZT2B2	0.00636663	0.316797	0.527	0.606	1	cancer3
SMS	SMS2	0.00652446	0.507217	0.414	0.464	1	cancer3
TAGLN2	TAGLN21	0.00773033	0.266223	0.358	0.504	1	cancer3
TPD52L1	TPD52L1	0.00942422	0.296384	0.265	0.368	1	cancer3
HLA-DRA	HLA-DRA7	0	3.21201	0.917	0.203	0	macrophage
C1QA	C1QA	0	2.95544	0.648	0.037	0	macrophage
C1QB	C1QB	0	2.89438	0.634	0.033	0	macrophage
HLA-DPA1	HLA-DPA12	0	2.73224	0.795	0.14	0	macrophage
HLA-DPB1	HLA-DPB17	0	2.73183	0.842	0.226	0	macrophage
C1QC	C1QC	0	2.65814	0.632	0.019	0	macrophage
AIF1	AIF11	0	2.57718	0.803	0.082	0	macrophage
RGS1	RGS1	0	2.35751	0.617	0.058	0	macrophage
TYROBP	TYROBP1	0	2.33588	0.829	0.128	0	macrophage
FCER1G	FCER1G1	0	2.28334	0.733	0.076	0	macrophage
HLA-DQB1	HLA-DQB11	0	2.06769	0.64	0.1	0	macrophage
CD14	CD141	0	2.05333	0.518	0.048	0	macrophage
HLA-DQA1	HLA-DQA1	0	2.05237	0.581	0.03	0	macrophage
HAMP	HAMP	0	1.91821	0.358	0.014	0	macrophage
HLA-DRB5	HLA-DRB5	0	1.91355	0.601	0.108	0	macrophage
FCGR3A	FCGR3A	0	1.88554	0.541	0.02	0	macrophage
LAPTM5	LAPTM51	0	1.80989	0.601	0.07	0	macrophage
MS4A6A	MS4A6A1	0	1.72254	0.531	0.026	0	macrophage
TREM2	TREM2	0	1.51777	0.394	0.007	0	macrophage
HLA-DMB	HLA-DMB	0	1.47905	0.45	0.032	0	macrophage
FAM26F	FAM26F	0	1.39436	0.435	0.026	0	macrophage
MS4A7	MS4A7	0	1.36842	0.436	0.008	0	macrophage
C1orf162	C1orf1621	0	1.36728	0.472	0.035	0	macrophage
BCL2A1	BCL2A1	0	1.33831	0.336	0.017	0	macrophage
LST1	LST11	0	1.31871	0.492	0.048	0	macrophage
SPI1	SPI1	0	1.28887	0.406	0.017	0	macrophage
FCGR1A	FCGR1A	0	1.27013	0.373	0.007	0	macrophage
PLEK	PLEK	0	1.16071	0.358	0.024	0	macrophage
FCGR2B	FCGR2B	0	1.15581	0.29	0.006	0	macrophage
IGSF6	IGSF6	0	1.13166	0.329	0.014	0	macrophage
ITGB2	ITGB21	0	1.05066	0.393	0.039	0	macrophage
RNASE6	RNASE6	0	1.0473	0.331	0.016	0	macrophage
OLR1	OLR1	0	0.980974	0.28	0.003	0	macrophage
LY86	LY86	0	0.926646	0.321	0.012	0	macrophage
VSIG4	VSIG4	0	0.91365	0.254	0.005	0	macrophage
FCGR2A	FCGR2A	0	0.904792	0.313	0.01	0	macrophage
FGL2	FGL2	0	0.808306	0.282	0.012	0	macrophage
LILRB4	LILRB4	0	0.791394	0.272	0.006	0	macrophage
MS4A4A	MS4A4A	0	0.767745	0.236	0.006	0	macrophage
CYBB	CYBB	0	0.733915	0.292	0.015	0	macrophage
HAVCR2	HAVCR2	0	0.702049	0.259	0.01	0	macrophage
CSF1R	CSF1R	0	0.632991	0.23	0.004	0	macrophage
CD300A	CD300A	0	0.629558	0.23	0.006	0	macrophage
LAIR1	LAIR1	0	0.604096	0.23	0.009	0	macrophage
CD86	CD86	0	0.578734	0.221	0.005	0	macrophage
MSR1	MSR1	1.16872e-303	0.953102	0.277	0.019	2.12368e-299	macrophage
IFI30	IFI30	2.29595e-296	1.09986	0.306	0.025	4.17198e-292	macrophage
GPR183	GPR183	2.38945e-290	1.46294	0.301	0.025	4.34187e-286	macrophage
FTL	FTL5	1.82934e-287	1.84246	1	0.98	3.3241e-283	macrophage
IL1B	IL1B	1.19981e-285	1.98523	0.28	0.022	2.18017e-281	macrophage
HCK	HCK	2.09299e-281	0.538445	0.205	0.01	3.80317e-277	macrophage
CD53	CD53	3.63169e-281	0.908635	0.36	0.037	6.59915e-277	macrophage
ALOX5AP	ALOX5AP	1.04581e-280	1.57181	0.448	0.064	1.90034e-276	macrophage
FPR1	FPR1	1.04456e-275	0.576745	0.223	0.012	1.89807e-271	macrophage
TNFSF13B	TNFSF13B	6.45182e-268	0.948228	0.332	0.034	1.17236e-263	macrophage
CD74	CD744	1.29677e-262	2.5072	0.917	0.627	2.35636e-258	macrophage
ABI3	ABI3	1.11653e-259	0.784297	0.248	0.018	2.02884e-255	macrophage
TBXAS1	TBXAS1	1.4429e-257	0.531987	0.235	0.016	2.6219e-253	macrophage
EVI2B	EVI2B	1.6731e-255	0.770837	0.314	0.03	3.0402e-251	macrophage
APBB1IP	APBB1IP	2.69102e-253	0.591654	0.241	0.017	4.88986e-249	macrophage
HLA-DRB1	HLA-DRB18	8.97578e-248	2.35073	0.718	0.248	1.63099e-243	macrophage
MNDA	MNDA1	2.21693e-240	0.963346	0.347	0.04	4.02838e-236	macrophage
SLC11A1	SLC11A1	4.06078e-225	0.640706	0.223	0.017	7.37884e-221	macrophage
GPX1	GPX16	3.92219e-217	1.98697	0.839	0.521	7.12701e-213	macrophage
LSP1	LSP1	2.00692e-216	1.25563	0.44	0.077	3.64678e-212	macrophage
SAT1	SAT15	1.23013e-210	1.85313	0.849	0.484	2.23526e-206	macrophage
CD83	CD83	1.86026e-209	1.27937	0.316	0.041	3.38028e-205	macrophage
FYB	FYB	1.91912e-209	0.849606	0.334	0.044	3.48724e-205	macrophage
SAMSN1	SAMSN1	2.01803e-193	0.692792	0.265	0.029	3.66697e-189	macrophage
GPSM3	GPSM3	8.73471e-193	0.848766	0.303	0.039	1.58718e-188	macrophage
GPNMB	GPNMB	5.12259e-187	1.43387	0.393	0.075	9.30826e-183	macrophage
HCLS1	HCLS1	1.36576e-185	0.634951	0.256	0.028	2.48172e-181	macrophage
SRGN	SRGN2	1.36873e-184	1.59617	0.575	0.161	2.48712e-180	macrophage
TYMP	TYMP5	2.03151e-184	1.66831	0.622	0.216	3.69146e-180	macrophage
NPC2	NPC21	2.80823e-179	1.47491	0.847	0.656	5.10283e-175	macrophage
PTPRC	PTPRC	4.12834e-177	0.677778	0.349	0.053	7.50162e-173	macrophage
CD37	CD37	9.46134e-171	0.661607	0.301	0.042	1.71922e-166	macrophage
TMSB4X	TMSB4X4	9.43799e-170	0.94107	0.998	0.995	1.71498e-165	macrophage
CSTA	CSTA1	1.20458e-167	0.521539	0.238	0.026	2.18884e-163	macrophage
GIMAP4	GIMAP4	1.06995e-166	0.587514	0.204	0.019	1.94421e-162	macrophage
SLC31A2	SLC31A2	9.53859e-165	0.561657	0.204	0.02	1.73326e-160	macrophage
GMFG	GMFG1	2.25071e-162	0.936328	0.435	0.091	4.08976e-158	macrophage
HLA-DMA	HLA-DMA2	1.82891e-161	1.59317	0.573	0.204	3.32332e-157	macrophage
CLEC2B	CLEC2B	1.6265e-159	0.832067	0.362	0.066	2.9555e-155	macrophage
MAFB	MAFB	3.80871e-158	1.00699	0.331	0.059	6.92081e-154	macrophage
B2M	B2M7	1.05156e-152	1.00954	0.971	0.955	1.9108e-148	macrophage
CCL4L2	CCL4L2	6.20157e-150	1.54682	0.243	0.033	1.12689e-145	macrophage
NCF1	NCF1	5.57524e-148	0.647823	0.204	0.022	1.01308e-143	macrophage
PLAUR	PLAUR	1.68619e-147	1.60481	0.384	0.088	3.06397e-143	macrophage
CCL3	CCL31	1.96256e-143	2.66043	0.368	0.081	3.56616e-139	macrophage
MEF2C	MEF2C	2.3059e-143	0.66187	0.264	0.038	4.19005e-139	macrophage
CORO1A	CORO1A1	1.01346e-141	0.825672	0.365	0.072	1.84156e-137	macrophage
UBB	UBB6	5.17589e-141	1.04857	0.632	0.218	9.4051e-137	macrophage
LGALS9	LGALS9	9.67462e-141	0.858359	0.279	0.046	1.75798e-136	macrophage
LYZ	LYZ7	2.36166e-138	0.876666	0.603	0.189	4.29136e-134	macrophage
CCL3L3	CCL3L3	4.66625e-137	1.96284	0.261	0.042	8.47903e-133	macrophage
RASGEF1B	RASGEF1B	2.54022e-131	0.554164	0.212	0.027	4.61584e-127	macrophage
FTH1	FTH11	9.38645e-125	1.05753	0.998	0.988	1.70561e-120	macrophage
C15orf48	C15orf48	1.62601e-118	1.4799	0.319	0.074	2.95463e-114	macrophage
APOC1	APOC17	3.44246e-118	1.72637	0.761	0.471	6.25529e-114	macrophage
CD68	CD683	7.64312e-117	1.49548	0.515	0.208	1.38883e-112	macrophage
ARHGDIB	ARHGDIB7	5.75142e-113	1.21998	0.549	0.219	1.04509e-108	macrophage
CTSS	CTSS4	2.37598e-110	1.25146	0.547	0.233	4.3174e-106	macrophage
RNASET2	RNASET23	7.80173e-109	1.71893	0.625	0.365	1.41765e-104	macrophage
ADAP2	ADAP2	9.04239e-103	0.737277	0.275	0.061	1.64309e-98	macrophage
APOE	APOE8	8.5655e-100	1.80009	0.78	0.564	1.55644e-95	macrophage
LYN	LYN	8.57267e-99	0.487343	0.205	0.035	1.55774e-94	macrophage
CXCR4	CXCR41	1.44441e-97	0.71977	0.371	0.101	2.62464e-93	macrophage
LCP1	LCP1	4.8327e-97	0.444539	0.225	0.039	8.78149e-93	macrophage
CTSD	CTSD6	2.17065e-96	1.86273	0.562	0.295	3.94429e-92	macrophage
HCST	HCST1	3.80516e-91	0.455289	0.279	0.061	6.91435e-87	macrophage
RGS10	RGS10	6.89239e-89	1.19554	0.454	0.188	1.25242e-84	macrophage
OAZ1	OAZ12	5.75391e-88	0.894097	0.79	0.717	1.04554e-83	macrophage
A2M	A2M	1.68248e-84	0.413541	0.205	0.038	3.05724e-80	macrophage
CCL4	CCL4	1.09442e-83	1.59991	0.282	0.073	1.98867e-79	macrophage
MYO1F	MYO1F	2.30892e-83	0.434751	0.202	0.038	4.19554e-79	macrophage
SPINT2	SPINT2	7.01727e-80	0.421686	0.205	0.041	1.27511e-75	macrophage
NR4A2	NR4A2	8.92274e-80	0.712283	0.22	0.047	1.62135e-75	macrophage
VAMP8	VAMP81	1.88782e-79	1.10933	0.679	0.515	3.43036e-75	macrophage
GLUL	GLUL3	3.62904e-78	1.29939	0.542	0.296	6.59433e-74	macrophage
CARD16	CARD16	4.92658e-78	0.803826	0.342	0.11	8.95209e-74	macrophage
CTSB	CTSB4	1.4533e-76	1.52695	0.562	0.349	2.6408e-72	macrophage
SAMHD1	SAMHD1	3.00672e-71	0.42635	0.225	0.054	5.46351e-67	macrophage
BST2	BST21	1.72434e-69	0.691343	0.344	0.112	3.1333e-65	macrophage
LGALS1	LGALS15	1.74878e-69	0.831092	0.84	0.752	3.17771e-65	macrophage
MAP3K8	MAP3K8	6.13849e-68	0.59872	0.225	0.057	1.11543e-63	macrophage
SERF2	SERF24	1.84133e-67	0.597207	0.87	0.856	3.34588e-63	macrophage
DUSP2	DUSP2	1.76786e-66	0.817714	0.275	0.08	3.21238e-62	macrophage
LAP3	LAP3	1.73275e-65	0.978409	0.318	0.112	3.14858e-61	macrophage
ACTB	ACTB5	1.14711e-64	0.744078	0.94	0.949	2.08442e-60	macrophage
COTL1	COTL14	3.41733e-64	1.15687	0.52	0.301	6.20963e-60	macrophage
PHACTR1	PHACTR1	4.76984e-64	0.760407	0.235	0.063	8.66727e-60	macrophage
IL4I1	IL4I1	1.52255e-59	0.843578	0.212	0.057	2.76662e-55	macrophage
CASP1	CASP1	1.98041e-59	0.575505	0.215	0.057	3.5986e-55	macrophage
AP1S2	AP1S21	2.35924e-59	0.695223	0.298	0.103	4.28698e-55	macrophage
RASSF4	RASSF4	6.94949e-59	0.751783	0.3	0.107	1.26279e-54	macrophage
ZNF331	ZNF331	6.43649e-57	0.86066	0.244	0.075	1.16957e-52	macrophage
S100A11	S100A113	6.66031e-56	0.57328	0.881	0.856	1.21025e-51	macrophage
SH3BGRL3	SH3BGRL37	1.6392e-51	0.858271	0.629	0.476	2.9786e-47	macrophage
ATP6V1F	ATP6V1F1	2.45055e-51	1.01452	0.617	0.499	4.45289e-47	macrophage
PLXDC2	PLXDC2	1.63128e-50	0.48747	0.251	0.086	2.9642e-46	macrophage
HMOX1	HMOX1	3.622e-50	1.08292	0.274	0.102	6.58154e-46	macrophage
GRB2	GRB2	9.63583e-50	0.995787	0.391	0.198	1.75093e-45	macrophage
ID2	ID26	3.69447e-49	1.09968	0.487	0.292	6.71323e-45	macrophage
IRF8	IRF8	9.54711e-49	0.531967	0.212	0.064	1.73481e-44	macrophage
RAB20	RAB20	1.02814e-48	0.556225	0.215	0.067	1.86824e-44	macrophage
S100A4	S100A48	7.80025e-48	0.853938	0.57	0.368	1.41738e-43	macrophage
LY96	LY961	1.37134e-46	0.785987	0.321	0.141	2.49187e-42	macrophage
RGS2	RGS25	3.72955e-46	1.01421	0.383	0.185	6.77697e-42	macrophage
HSPA1A	HSPA1A7	5.40557e-44	1.36732	0.454	0.268	9.82246e-40	macrophage
LIMS1	LIMS1	2.41162e-43	0.80373	0.344	0.164	4.38216e-39	macrophage
RGCC	RGCC	2.71961e-43	0.77519	0.231	0.078	4.94181e-39	macrophage
CST3	CST35	3.63094e-42	0.760252	0.733	0.744	6.59779e-38	macrophage
SDCBP	SDCBP1	3.63768e-41	1.02068	0.568	0.453	6.61003e-37	macrophage
UCP2	UCP2	5.13529e-41	0.897194	0.327	0.156	9.33134e-37	macrophage
YBX1	YBX14	6.04935e-41	0.691924	0.761	0.729	1.09923e-36	macrophage
SLC2A3	SLC2A3	7.01622e-41	0.631999	0.252	0.096	1.27492e-36	macrophage
MALAT1	MALAT16	2.98471e-39	0.908178	0.787	0.826	5.42352e-35	macrophage
RAP1A	RAP1A	1.2189e-37	0.69608	0.331	0.163	2.21486e-33	macrophage
MFSD1	MFSD1	3.1703e-37	0.512594	0.254	0.105	5.76076e-33	macrophage
LITAF	LITAF1	4.6915e-37	0.969319	0.485	0.349	8.52493e-33	macrophage
CAPG	CAPG2	4.87491e-37	0.951662	0.575	0.469	8.85821e-33	macrophage
RHOG	RHOG	5.43909e-37	0.700396	0.287	0.131	9.88337e-33	macrophage
GNAI2	GNAI2	5.59252e-37	0.433054	0.212	0.075	1.01622e-32	macrophage
KLF4	KLF4	4.00966e-35	0.733745	0.243	0.099	7.28595e-31	macrophage
MGAT1	MGAT1	4.39283e-34	0.577811	0.27	0.123	7.98221e-30	macrophage
ARPC2	ARPC21	8.01586e-34	0.795367	0.638	0.591	1.45656e-29	macrophage
FAM49B	FAM49B1	7.9491e-33	0.794931	0.379	0.226	1.44443e-28	macrophage
YWHAH	YWHAH2	3.68369e-32	0.946788	0.544	0.445	6.69363e-28	macrophage
NINJ1	NINJ1	2.09783e-31	0.779393	0.332	0.187	3.81197e-27	macrophage
CSTB	CSTB2	4.31459e-31	0.934635	0.614	0.543	7.84004e-27	macrophage
PYCARD	PYCARD1	4.92683e-31	0.814263	0.469	0.339	8.95255e-27	macrophage
LACTB	LACTB	1.44935e-30	0.418263	0.21	0.084	2.63362e-26	macrophage
ATF5	ATF5	4.13747e-30	0.599897	0.205	0.084	7.5182e-26	macrophage
PLIN2	PLIN23	4.48464e-29	1.26493	0.402	0.265	8.14905e-25	macrophage
FXYD5	FXYD53	2.79415e-28	0.799842	0.459	0.341	5.07725e-24	macrophage
SCPEP1	SCPEP1	1.67625e-26	0.477069	0.215	0.094	3.04591e-22	macrophage
CAPZB	CAPZB4	1.76294e-26	0.740531	0.477	0.367	3.20344e-22	macrophage
FABP5	FABP53	3.23221e-26	1.10302	0.406	0.271	5.87324e-22	macrophage
IER3	IER36	3.57997e-26	1.06826	0.35	0.21	6.50515e-22	macrophage
NOP10	NOP102	4.10512e-26	0.842483	0.515	0.418	7.45941e-22	macrophage
NEAT1	NEAT18	4.33155e-26	0.99309	0.537	0.42	7.87085e-22	macrophage
REL	REL	5.0063e-26	0.678455	0.265	0.135	9.09695e-22	macrophage
ARPC3	ARPC32	1.18773e-25	0.460714	0.744	0.736	2.15822e-21	macrophage
GLIPR1	GLIPR1	2.06545e-25	0.39187	0.233	0.107	3.75313e-21	macrophage
PSAP	PSAP2	5.4712e-25	0.713319	0.661	0.657	9.94172e-21	macrophage
ICAM1	ICAM1	2.23104e-24	0.665899	0.236	0.116	4.05402e-20	macrophage
CDKN1A	CDKN1A	3.67232e-24	0.543531	0.287	0.154	6.67297e-20	macrophage
PPT1	PPT1	6.53019e-24	0.746565	0.314	0.19	1.1866e-19	macrophage
RAB31	RAB31	6.73062e-24	0.423775	0.22	0.102	1.22302e-19	macrophage
CD44	CD44	1.12604e-23	0.559406	0.301	0.168	2.04613e-19	macrophage
SORL1	SORL1	1.29073e-23	0.497664	0.202	0.091	2.34539e-19	macrophage
ARHGAP18	ARHGAP18	4.43202e-23	0.480915	0.264	0.141	8.05342e-19	macrophage
G0S2	G0S28	7.97012e-23	2.27038	0.329	0.215	1.44825e-18	macrophage
TWF2	TWF2	3.54238e-22	0.580344	0.233	0.119	6.43686e-18	macrophage
RHOA	RHOA1	5.96692e-22	0.808058	0.489	0.418	1.08425e-17	macrophage
HLA-B	HLA-B3	1.46416e-20	0.519174	0.684	0.754	2.66053e-16	macrophage
ATP6V0B	ATP6V0B2	2.69682e-20	0.670509	0.415	0.32	4.90039e-16	macrophage
TNFAIP3	TNFAIP3	3.54889e-20	0.355639	0.212	0.101	6.44868e-16	macrophage
CYBA	CYBA6	4.65574e-20	0.490667	0.704	0.803	8.45995e-16	macrophage
GADD45B	GADD45B4	6.00413e-20	0.961148	0.469	0.374	1.09101e-15	macrophage
HLA-E	HLA-E5	2.09949e-19	0.656834	0.526	0.471	3.81498e-15	macrophage
ARPC1B	ARPC1B3	6.14667e-19	0.628717	0.578	0.54	1.11691e-14	macrophage
RB1	RB1	8.42234e-19	0.61804	0.239	0.134	1.53042e-14	macrophage
PFN1	PFN14	1.50522e-18	0.360546	0.792	0.845	2.73514e-14	macrophage
LPAR6	LPAR6	2.53165e-18	0.516517	0.223	0.119	4.60027e-14	macrophage
NANS	NANS	3.59116e-18	0.528273	0.254	0.146	6.5255e-14	macrophage
PPIF	PPIF	8.1317e-18	0.423954	0.207	0.109	1.47761e-13	macrophage
TPP1	TPP1	1.70685e-17	0.312384	0.207	0.108	3.10151e-13	macrophage
NUPR1	NUPR17	3.45274e-17	1.58283	0.443	0.379	6.27397e-13	macrophage
ATG3	ATG3	1.55744e-16	0.459212	0.254	0.152	2.83003e-12	macrophage
ATP6V1B2	ATP6V1B2	3.7885e-16	0.468099	0.231	0.133	6.88407e-12	macrophage
SGK1	SGK12	3.35793e-15	0.696783	0.355	0.247	6.10169e-11	macrophage
CARD19	CARD19	1.99014e-14	0.407976	0.202	0.113	3.61628e-10	macrophage
LDHA	LDHA2	2.79563e-14	0.675506	0.645	0.634	5.07994e-10	macrophage
RAC1	RAC11	3.20503e-14	0.425001	0.663	0.676	5.82386e-10	macrophage
ASAH1	ASAH12	3.70814e-14	0.689421	0.472	0.433	6.73805e-10	macrophage
CAP1	CAP12	6.53026e-14	0.621593	0.376	0.296	1.18661e-09	macrophage
LIPA	LIPA	2.51476e-13	0.6377	0.265	0.181	4.56957e-09	macrophage
IRF1	IRF1	3.48458e-12	0.522297	0.257	0.167	6.33183e-08	macrophage
PRDX1	PRDX11	4.33273e-12	0.71307	0.547	0.545	7.87301e-08	macrophage
TAOK3	TAOK3	5.44229e-12	0.334002	0.212	0.129	9.88918e-08	macrophage
CTSL	CTSL2	8.64751e-12	0.791306	0.388	0.34	1.57134e-07	macrophage
CTSZ	CTSZ	9.55577e-12	0.464834	0.277	0.194	1.73638e-07	macrophage
SPCS3	SPCS31	1.09239e-11	0.340068	0.223	0.137	1.98497e-07	macrophage
AKR1A1	AKR1A1	1.22353e-11	0.643916	0.34	0.273	2.22328e-07	macrophage
CPVL	CPVL	1.98165e-11	0.47235	0.251	0.168	3.60085e-07	macrophage
RNF130	RNF1301	2.71253e-11	0.49664	0.318	0.247	4.92893e-07	macrophage
SH3BGRL	SH3BGRL1	7.61321e-11	0.582433	0.433	0.391	1.3834e-06	macrophage
HLA-C	HLA-C5	1.10289e-10	0.382448	0.66	0.759	2.00405e-06	macrophage
CMTM6	CMTM6	1.57654e-10	0.407043	0.248	0.17	2.86473e-06	macrophage
NFKBIA	NFKBIA4	3.24264e-10	1.27989	0.513	0.537	5.89221e-06	macrophage
NAGK	NAGK	3.49309e-10	0.474707	0.228	0.156	6.3473e-06	macrophage
BRI3	BRI3	3.52205e-10	0.51655	0.288	0.22	6.39992e-06	macrophage
IFNGR2	IFNGR2	5.98769e-10	0.432685	0.252	0.182	1.08802e-05	macrophage
CTSH	CTSH4	6.92143e-10	0.52849	0.404	0.361	1.25769e-05	macrophage
RAB32	RAB32	9.16343e-10	0.495685	0.246	0.175	1.66509e-05	macrophage
CXCL16	CXCL161	9.45583e-10	0.507404	0.318	0.251	1.71822e-05	macrophage
GSTO1	GSTO12	1.08798e-09	0.608961	0.436	0.411	1.97698e-05	macrophage
GRN	GRN1	1.28511e-09	0.56276	0.489	0.488	2.33518e-05	macrophage
LGMN	LGMN1	1.43143e-09	0.854175	0.311	0.256	2.60106e-05	macrophage
ZEB2	ZEB2	2.52497e-09	0.3154	0.215	0.142	4.58813e-05	macrophage
MOB1A	MOB1A	4.89251e-09	0.550896	0.283	0.218	8.89017e-05	macrophage
CFL1	CFL14	5.75793e-09	0.344905	0.669	0.742	0.000104627	macrophage
GSN	GSN7	7.30118e-09	0.576545	0.308	0.244	0.00013267	macrophage
C4orf3	C4orf31	8.22582e-09	0.566151	0.477	0.459	0.000149471	macrophage
MINOS1	MINOS12	9.51495e-09	0.533318	0.435	0.405	0.000172896	macrophage
RBPJ	RBPJ	1.08003e-08	0.475438	0.252	0.184	0.000196252	macrophage
ATP6V0D1	ATP6V0D1	2.90984e-08	0.505413	0.296	0.239	0.000528746	macrophage
CEBPB	CEBPB3	4.83348e-08	0.592874	0.44	0.419	0.000878291	macrophage
IFNGR1	IFNGR11	4.96015e-08	0.410439	0.296	0.236	0.000901308	macrophage
TMEM70	TMEM70	4.98985e-08	0.408648	0.208	0.145	0.000906705	macrophage
ENO1	ENO11	5.19938e-08	0.532531	0.661	0.68	0.000944779	macrophage
CD81	CD81	7.95886e-08	0.326526	0.252	0.186	0.0014462	macrophage
TMA7	TMA74	1.43566e-07	0.380903	0.598	0.616	0.00260873	macrophage
CASP4	CASP4	1.56793e-07	0.41423	0.221	0.159	0.00284908	macrophage
DRAM2	DRAM2	2.93096e-07	0.480109	0.267	0.215	0.00532585	macrophage
ARPC4	ARPC4	5.60827e-07	0.429233	0.256	0.199	0.0101908	macrophage
UBE2D3	UBE2D3	6.95128e-07	0.497714	0.404	0.394	0.0126312	macrophage
EIF4E	EIF4E	7.78544e-07	0.399349	0.233	0.175	0.0141469	macrophage
SPP1	SPP14	1.04307e-06	0.812055	0.819	0.865	0.0189535	macrophage
CKLF	CKLF3	1.4076e-06	0.517264	0.371	0.343	0.0255776	macrophage
BLOC1S1	BLOC1S1	2.24196e-06	0.459745	0.438	0.421	0.0407387	macrophage
DBNL	DBNL	2.26001e-06	0.361657	0.218	0.165	0.0410666	macrophage
HERPUD1	HERPUD15	3.69511e-06	0.366611	0.427	0.403	0.0671439	macrophage
TNFAIP8	TNFAIP8	5.14403e-06	0.446325	0.223	0.174	0.0934721	macrophage
DBI	DBI1	5.70764e-06	0.43943	0.568	0.609	0.103713	macrophage
CXCL8	CXCL87	7.1347e-06	1.12242	0.353	0.314	0.129645	macrophage
TUBA1B	TUBA1B4	7.22703e-06	0.39573	0.691	0.719	0.131322	macrophage
ANXA5	ANXA51	2.10686e-05	0.423405	0.472	0.487	0.382838	macrophage
NAMPT	NAMPT2	3.14084e-05	0.649837	0.36	0.348	0.570722	macrophage
ARPC5	ARPC51	3.58466e-05	0.413666	0.505	0.531	0.651368	macrophage
DNASE2	DNASE2	3.59487e-05	0.440945	0.248	0.209	0.653223	macrophage
FCGRT	FCGRT3	4.83033e-05	0.380753	0.469	0.488	0.877719	macrophage
ATP5L	ATP5L2	7.25043e-05	0.256023	0.642	0.719	1	macrophage
LAMTOR4	LAMTOR42	9.67747e-05	0.405346	0.435	0.449	1	macrophage
CDC42	CDC422	0.000137224	0.318712	0.445	0.434	1	macrophage
ACTR2	ACTR21	0.000144131	0.388674	0.301	0.272	1	macrophage
JUN	2019-06-07	0.000144737	0.288166	0.477	0.593	1	macrophage
CLIC1	CLIC13	0.00016069	0.319779	0.578	0.639	1	macrophage
GNG5	GNG52	0.000193275	0.356269	0.482	0.517	1	macrophage
ARRB2	ARRB2	0.000218952	0.447922	0.275	0.246	1	macrophage
PSME2	PSME23	0.000244488	0.439432	0.49	0.524	1	macrophage
H2AFY	H2AFY2	0.000277172	0.33199	0.375	0.363	1	macrophage
AP2S1	AP2S11	0.00045451	0.434956	0.419	0.436	1	macrophage
CAPZA1	CAPZA1	0.000534503	0.276514	0.236	0.194	1	macrophage
PSMB10	PSMB10	0.000631147	0.331542	0.223	0.188	1	macrophage
IGHA1	IGHA18	0.000672848	0.28067	0.158	0.229	1	macrophage
ZFAND5	ZFAND51	0.000678129	0.356245	0.265	0.236	1	macrophage
MGST2	MGST21	0.000698524	0.336609	0.261	0.233	1	macrophage
PSMB9	PSMB94	0.000918593	0.383481	0.389	0.382	1	macrophage
AKR1B1	AKR1B13	0.000926473	0.433894	0.394	0.385	1	macrophage
RNH1	RNH11	0.00153582	0.381698	0.311	0.299	1	macrophage
SNX10	SNX10	0.00155721	0.323444	0.208	0.179	1	macrophage
ATP6AP1	ATP6AP1	0.00250665	0.278127	0.223	0.197	1	macrophage
CNPY3	CNPY31	0.00261111	0.320042	0.283	0.268	1	macrophage
BTG1	BTG15	0.00275562	0.309495	0.598	0.675	1	macrophage
TALDO1	TALDO11	0.00293896	0.413285	0.329	0.327	1	macrophage
SH3GLB1	SH3GLB1	0.00341476	0.328371	0.212	0.183	1	macrophage
EMP3	EMP32	0.0040115	0.435548	0.45	0.492	1	macrophage
ALDH2	ALDH2	0.00422771	0.369718	0.246	0.226	1	macrophage
RNF149	RNF149	0.0046762	0.314874	0.225	0.202	1	macrophage
BCAS2	BCAS2	0.00491994	0.367898	0.212	0.189	1	macrophage
GNAI3	GNAI3	0.0053664	0.288052	0.202	0.176	1	macrophage
TSPO	TSPO4	0.00704709	0.260312	0.495	0.543	1	macrophage
LGALS3	LGALS31	0.00706791	0.625533	0.493	0.545	1	macrophage
ARL6IP5	ARL6IP52	0.00741466	0.297828	0.358	0.364	1	macrophage
TIMM8B	TIMM8B	0.00752776	0.364106	0.288	0.277	1	macrophage
GABARAP	GABARAP1	0.00843722	0.4284	0.363	0.375	1	macrophage
SDHB	SDHB	0.0089988	0.36622	0.239	0.226	1	macrophage
POMP	POMP2	0.00908917	0.320665	0.577	0.645	1	macrophage
GNLY	GNLY	0	3.64352	0.816	0.03	0	k-NKT
CCL5	CCL5	0	3.2599	0.906	0.06	0	k-NKT
NKG7	NKG7	0	3.18463	0.937	0.047	0	k-NKT
CCL4	CCL41	0	2.80707	0.677	0.066	0	k-NKT
GZMA	GZMA	0	2.55123	0.761	0.023	0	k-NKT
CD52	CD521	0	2.41599	0.811	0.119	0	k-NKT
CST7	CST7	0	2.28966	0.745	0.023	0	k-NKT
TRDC	TRDC	0	2.23957	0.53	0.005	0	k-NKT
CD69	CD69	0	2.07294	0.446	0.031	0	k-NKT
GZMH	GZMH	0	2.0729	0.459	0.008	0	k-NKT
KLRD1	KLRD1	0	1.96553	0.585	0.013	0	k-NKT
FGFBP2	FGFBP2	0	1.85978	0.409	0.008	0	k-NKT
CTSW	CTSW	0	1.85884	0.541	0.025	0	k-NKT
GZMB	GZMB	0	1.83337	0.381	0.014	0	k-NKT
PTPRC	PTPRC1	0	1.80771	0.63	0.051	0	k-NKT
KLRB1	KLRB1	0	1.80071	0.462	0.021	0	k-NKT
HCST	HCST2	0	1.79822	0.619	0.056	0	k-NKT
CORO1A	CORO1A2	0	1.75248	0.651	0.069	0	k-NKT
PRF1	PRF1	0	1.72426	0.409	0.009	0	k-NKT
ZNF683	ZNF683	0	1.55876	0.31	0.003	0	k-NKT
TRBC1	TRBC1	0	1.55798	0.386	0.014	0	k-NKT
CD247	CD247	0	1.55028	0.399	0.009	0	k-NKT
CD7	CD7	0	1.50725	0.381	0.019	0	k-NKT
PYHIN1	PYHIN1	0	1.41582	0.36	0.006	0	k-NKT
IL2RG	IL2RG	0	1.41081	0.42	0.028	0	k-NKT
XCL2	XCL2	0	1.38505	0.286	0.003	0	k-NKT
SAMD3	SAMD3	0	1.27897	0.315	0.011	0	k-NKT
CD96	CD96	0	1.23865	0.344	0.014	0	k-NKT
LCK	LCK	0	1.09797	0.283	0.013	0	k-NKT
GZMM	GZMM	0	1.08862	0.27	0.008	0	k-NKT
IL2RB	IL2RB	0	0.917522	0.202	0.005	0	k-NKT
TBC1D10C	TBC1D10C	7.82547e-286	1.08905	0.268	0.013	1.42197e-281	k-NKT
CD2	CD2	1.07841e-283	1.2891	0.331	0.021	1.95958e-279	k-NKT
GIMAP7	GIMAP7	2.66737e-278	1.29936	0.36	0.026	4.84687e-274	k-NKT
HOPX	HOPX	2.55803e-259	1.30386	0.357	0.028	4.6482e-255	k-NKT
DOK2	DOK2	7.53143e-241	1.1091	0.273	0.017	1.36854e-236	k-NKT
CD3D	CD3D	3.65341e-239	1.58985	0.36	0.031	6.63861e-235	k-NKT
RGCC	RGCC1	3.08833e-235	2.12376	0.522	0.073	5.6118e-231	k-NKT
DUSP4	DUSP4	4.20691e-234	1.4896	0.31	0.023	7.64438e-230	k-NKT
EVL	EVL	9.78992e-230	1.8318	0.619	0.116	1.77893e-225	k-NKT
TRBC2	TRBC2	8.88102e-227	1.13193	0.304	0.023	1.61377e-222	k-NKT
SLA	SLA	1.4456e-226	1.22522	0.312	0.024	2.6268e-222	k-NKT
APOBEC3G	APOBEC3G	1.51251e-218	1.73731	0.543	0.09	2.74837e-214	k-NKT
CD53	CD531	1.58941e-218	1.24095	0.391	0.041	2.88811e-214	k-NKT
LCP1	LCP11	5.56276e-214	1.21814	0.375	0.038	1.01081e-209	k-NKT
MALAT1	MALAT17	5.82967e-214	2.12399	1	0.82	1.05931e-209	k-NKT
CXCR4	CXCR42	5.62944e-213	2.07425	0.577	0.1	1.02293e-208	k-NKT
RASAL3	RASAL3	8.1986e-213	0.861209	0.205	0.01	1.48977e-208	k-NKT
B2M	B2M8	4.76312e-207	1.52075	0.997	0.954	8.65506e-203	k-NKT
CD48	CD48	1.11065e-206	1.07002	0.273	0.02	2.01815e-202	k-NKT
UBB	UBB7	4.86843e-200	1.77732	0.803	0.22	8.84642e-196	k-NKT
BIN2	BIN2	1.42466e-192	1.01759	0.255	0.019	2.58876e-188	k-NKT
FCGR3A	FCGR3A1	2.18525e-189	1.27811	0.333	0.034	3.97081e-185	k-NKT
TRAC	TRAC	1.57566e-186	1.12657	0.32	0.031	2.86313e-182	k-NKT
SRGN	SRGN3	1.1672e-176	1.30937	0.696	0.164	2.12092e-172	k-NKT
CD3E	CD3E	2.86413e-172	0.995085	0.241	0.019	5.20441e-168	k-NKT
CLEC2B	CLEC2B1	9.25459e-169	1.47509	0.436	0.069	1.68165e-164	k-NKT
LSP1	LSP11	2.53308e-156	1.23732	0.465	0.082	4.60287e-152	k-NKT
CD37	CD371	2.06122e-155	1.11009	0.346	0.045	3.74545e-151	k-NKT
DUSP2	DUSP21	5.76576e-150	2.08768	0.438	0.079	1.0477e-145	k-NKT
CYTIP	CYTIP	5.71872e-148	1.02608	0.273	0.029	1.03915e-143	k-NKT
TMSB4X	TMSB4X5	9.14802e-148	0.795696	0.997	0.995	1.66229e-143	k-NKT
TYROBP	TYROBP2	8.75659e-137	1.21402	0.593	0.145	1.59116e-132	k-NKT
ARHGDIB	ARHGDIB8	2.17052e-130	1.4257	0.667	0.221	3.94406e-126	k-NKT
MYO1F	MYO1F1	1.8014e-128	1.11121	0.289	0.038	3.27333e-124	k-NKT
HLA-B	HLA-B4	7.66702e-128	1.18447	0.94	0.746	1.39317e-123	k-NKT
TAGAP	TAGAP	9.01812e-119	1.14381	0.207	0.021	1.63868e-114	k-NKT
HLA-C	HLA-C6	4.85689e-115	1.15343	0.921	0.75	8.82545e-111	k-NKT
ABI3	ABI31	2.36662e-113	0.867982	0.21	0.022	4.30038e-109	k-NKT
ACAP1	ACAP1	2.56273e-110	1.39585	0.388	0.083	4.65673e-106	k-NKT
SAMSN1	SAMSN11	2.70851e-109	0.90566	0.252	0.033	4.92163e-105	k-NKT
LDLRAD4	LDLRAD4	4.90093e-106	0.973131	0.207	0.023	8.90548e-102	k-NKT
HSPA1A	HSPA1A8	6.48172e-100	2.10079	0.64	0.267	1.17779e-95	k-NKT
RGS1	RGS11	1.63497e-94	1.389	0.357	0.074	2.97091e-90	k-NKT
PLAC8	PLAC8	3.41076e-90	0.862282	0.228	0.032	6.19769e-86	k-NKT
STK17A	STK17A	2.86608e-87	1.26686	0.388	0.101	5.20796e-83	k-NKT
HLA-A	HLA-A3	1.06245e-85	0.894978	0.919	0.772	1.93059e-81	k-NKT
HLA-E	HLA-E6	7.96772e-81	1.30065	0.73	0.466	1.44781e-76	k-NKT
GMFG	GMFG2	1.82469e-78	0.885523	0.388	0.097	3.31565e-74	k-NKT
SH3BGRL3	SH3BGRL38	1.5839e-72	1.25004	0.727	0.476	2.87811e-68	k-NKT
ITGB2	ITGB22	7.00725e-72	0.873747	0.255	0.049	1.27329e-67	k-NKT
CLIC3	CLIC3	2.93376e-71	1.0449	0.241	0.046	5.33094e-67	k-NKT
BTG1	BTG16	1.71109e-69	1.28555	0.816	0.669	3.10923e-65	k-NKT
GPSM3	GPSM31	4.4133e-68	0.814389	0.236	0.045	8.0194e-64	k-NKT
DNAJB1	DNAJB17	8.3873e-67	1.71775	0.722	0.473	1.52406e-62	k-NKT
LAPTM5	LAPTM52	2.90142e-64	0.839984	0.333	0.085	5.27217e-60	k-NKT
RAC2	RAC2	6.72927e-64	1.22827	0.391	0.131	1.22278e-59	k-NKT
EVI2B	EVI2B1	7.25044e-60	0.707083	0.205	0.038	1.31748e-55	k-NKT
2019-09-01	2019-09-01	9.16289e-59	0.914566	0.236	0.052	1.66499e-54	k-NKT
STK17B	STK17B	1.44293e-56	0.779333	0.215	0.043	2.62195e-52	k-NKT
DDX5	DDX53	2.9508e-49	0.819678	0.751	0.63	5.3619e-45	k-NKT
RPL27A	RPL27A2	5.52663e-44	0.384072	0.987	0.94	1.00424e-39	k-NKT
RPLP2	RPLP22	7.2764e-44	0.392867	0.982	0.937	1.32219e-39	k-NKT
ALOX5AP	ALOX5AP1	4.82859e-43	0.829817	0.26	0.075	8.77402e-39	k-NKT
RARRES3	RARRES33	1.29842e-38	1.02943	0.535	0.344	2.35936e-34	k-NKT
MYL12A	MYL12A1	2.63065e-38	0.718024	0.74	0.665	4.78015e-34	k-NKT
TNFAIP3	TNFAIP31	1.52532e-37	0.966008	0.286	0.101	2.77167e-33	k-NKT
ZNF331	ZNF3311	4.92055e-33	1.28286	0.234	0.078	8.94114e-29	k-NKT
CD44	CD441	2.13475e-32	0.94594	0.357	0.169	3.87905e-28	k-NKT
FAU	FAU4	1.54302e-31	0.440334	0.924	0.843	2.80383e-27	k-NKT
H3F3B	H3F3B4	1.48553e-30	0.633231	0.919	0.873	2.69936e-26	k-NKT
TMA7	TMA75	4.83195e-29	0.691161	0.675	0.614	8.78014e-25	k-NKT
HLA-F	HLA-F	4.15329e-28	0.871795	0.265	0.107	7.54694e-24	k-NKT
S100A4	S100A49	1.34927e-27	0.797379	0.549	0.371	2.45175e-23	k-NKT
2019-09-07	1972-09-01	3.84099e-27	0.748238	0.633	0.574	6.97946e-23	k-NKT
MT-CYB	MT-CYB1	4.22897e-27	0.251465	0.995	0.963	7.68446e-23	k-NKT
LIMD2	LIMD2	3.79807e-25	0.939207	0.289	0.133	6.90148e-21	k-NKT
WIPF1	WIPF1	4.7367e-25	0.832348	0.236	0.094	8.60706e-21	k-NKT
PPP1R18	PPP1R18	6.37531e-25	0.825647	0.239	0.097	1.15846e-20	k-NKT
HSP90AA1	HSP90AA17	2.49283e-24	0.889923	0.837	0.785	4.52972e-20	k-NKT
CD99	CD994	1.65352e-23	0.939022	0.409	0.259	3.00462e-19	k-NKT
GNPTAB	GNPTAB	2.17673e-23	0.866358	0.226	0.092	3.95534e-19	k-NKT
CARD16	CARD161	2.73687e-19	0.81494	0.247	0.116	4.97316e-15	k-NKT
HSPA1B	HSPA1B8	3.33155e-18	1.21143	0.538	0.453	6.05376e-14	k-NKT
CCL3	CCL32	2.4291e-17	1.03755	0.207	0.09	4.41393e-13	k-NKT
ARPC5L	ARPC5L	6.51742e-17	0.824267	0.27	0.148	1.18428e-12	k-NKT
CHST12	CHST12	9.19452e-17	0.826642	0.244	0.126	1.67074e-12	k-NKT
ACTB	ACTB6	6.9293e-16	0.314189	0.955	0.948	1.25912e-11	k-NKT
ID2	ID27	1.75653e-15	0.876294	0.404	0.297	3.19179e-11	k-NKT
HLA-DPB1	HLA-DPB18	3.03103e-15	0.394965	0.383	0.247	5.50768e-11	k-NKT
CTD-3252C9.4	CTD-3252C9.45	3.90443e-15	1.20653	0.391	0.29	7.09473e-11	k-NKT
CMC1	CMC1	1.37131e-14	1.21773	0.289	0.179	2.4918e-10	k-NKT
MT-ND5	MT-ND51	1.44111e-13	0.268572	0.822	0.807	2.61863e-09	k-NKT
RSRP1	RSRP14	2.26433e-13	0.912117	0.375	0.289	4.11451e-09	k-NKT
JUN	2019-06-08	2.8696e-13	0.962566	0.625	0.587	5.21435e-09	k-NKT
CFL1	CFL15	1.59456e-12	0.402152	0.703	0.74	2.89747e-08	k-NKT
SRSF7	SRSF72	2.15969e-12	0.799529	0.48	0.454	3.92438e-08	k-NKT
PFN1	PFN15	2.21768e-12	0.327425	0.84	0.843	4.02975e-08	k-NKT
ITM2C	ITM2C4	2.34714e-12	0.935704	0.42	0.358	4.26498e-08	k-NKT
MBP	MBP	2.45775e-12	0.804541	0.207	0.112	4.46597e-08	k-NKT
PSMB9	PSMB95	5.39372e-12	0.714083	0.446	0.38	9.80092e-08	k-NKT
PPP2R5C	PPP2R5C	8.51469e-12	0.82456	0.241	0.143	1.5472e-07	k-NKT
ARPC2	ARPC22	2.16468e-11	0.571649	0.567	0.593	3.93344e-07	k-NKT
YPEL5	YPEL52	8.53586e-11	1.25545	0.349	0.279	1.55105e-06	k-NKT
IL32	IL325	1.37458e-10	0.568519	0.635	0.683	2.49775e-06	k-NKT
BST2	BST22	1.74015e-10	0.360234	0.22	0.119	3.16202e-06	k-NKT
RGS2	RGS26	2.5665e-10	0.995047	0.283	0.191	4.66358e-06	k-NKT
REL	REL1	3.41833e-10	0.772257	0.226	0.138	6.21144e-06	k-NKT
DNAJA1	DNAJA15	4.6491e-10	1.12937	0.462	0.459	8.44787e-06	k-NKT
IRF1	IRF11	5.02571e-10	0.745203	0.257	0.168	9.13222e-06	k-NKT
STK4	STK4	9.72543e-10	0.811282	0.27	0.187	1.76721e-05	k-NKT
CALM1	CALM12	4.64442e-09	0.531715	0.562	0.599	8.43938e-05	k-NKT
ZEB2	ZEB21	3.55283e-08	0.789838	0.218	0.143	0.000645586	k-NKT
CCSER2	CCSER2	4.54861e-08	0.658606	0.213	0.139	0.000826527	k-NKT
RPL36AL	RPL36AL	8.94094e-08	0.296919	0.688	0.746	0.00162466	k-NKT
HSPA8	HSPA83	1.54132e-07	0.633925	0.601	0.633	0.00280074	k-NKT
ELF1	ELF11	5.77668e-07	0.813075	0.281	0.224	0.0104968	k-NKT
C9orf142	C9orf142	1.33314e-06	0.758054	0.234	0.172	0.0242245	k-NKT
SRSF5	SRSF52	1.61603e-06	0.621072	0.462	0.49	0.0293649	k-NKT
PRPF38B	PRPF38B	2.44958e-06	0.806327	0.252	0.196	0.0445113	k-NKT
CLIC1	CLIC14	2.64834e-06	0.349182	0.575	0.638	0.048123	k-NKT
VAMP2	VAMP22	3.68238e-06	0.754689	0.346	0.323	0.0669125	k-NKT
SELK	SELK2	7.43634e-06	0.739291	0.37	0.359	0.135126	k-NKT
STIP1	STIP11	1.11319e-05	0.260289	0.142	0.28	0.202278	k-NKT
SRRM2	SRRM21	1.50465e-05	0.301168	0.184	0.345	0.273409	k-NKT
TRMT112	TRMT1122	1.52129e-05	0.512092	0.483	0.537	0.276434	k-NKT
DHX36	DHX36	1.5879e-05	0.275773	0.139	0.271	0.288538	k-NKT
ZFP36L2	ZFP36L24	2.37298e-05	0.658935	0.357	0.334	0.431195	k-NKT
CIRBP	CIRBP	2.66878e-05	0.376411	0.53	0.597	0.484944	k-NKT
RSF1	RSF11	6.41955e-05	0.261395	0.147	0.275	1	k-NKT
UPF2	UPF2	7.08796e-05	0.286655	0.155	0.286	1	k-NKT
FAM118A	FAM118A	0.000103662	0.67638	0.202	0.154	1	k-NKT
JAK1	JAK11	0.000103751	0.662687	0.299	0.271	1	k-NKT
CH17-189H20.1	CH17-189H20.11	0.00011369	0.25466	0.105	0.204	1	k-NKT
IVNS1ABP	IVNS1ABP1	0.000133769	0.282575	0.152	0.277	1	k-NKT
IFITM2	IFITM23	0.000146543	0.610675	0.43	0.474	1	k-NKT
WHSC1L1	WHSC1L1	0.000167149	0.271905	0.163	0.292	1	k-NKT
GOLGA7	GOLGA7	0.00021444	0.27142	0.136	0.25	1	k-NKT
FXYD5	FXYD54	0.000214807	0.63313	0.349	0.346	1	k-NKT
RNF19A	RNF19A4	0.000218518	0.281302	0.176	0.312	1	k-NKT
CRIP1	CRIP17	0.000294731	0.489148	0.441	0.47	1	k-NKT
AIP	AIP	0.000392737	0.283749	0.152	0.27	1	k-NKT
SON	SON1	0.000399794	0.409503	0.507	0.588	1	k-NKT
ANXA1	ANXA17	0.000445509	0.815614	0.465	0.488	1	k-NKT
ATG12	ATG12	0.000507232	0.250345	0.113	0.206	1	k-NKT
TOX4	TOX4	0.000516367	0.27995	0.129	0.23	1	k-NKT
TERF2IP	TERF2IP	0.000529755	0.612687	0.268	0.242	1	k-NKT
BAX	BAX1	0.000575849	0.271847	0.262	0.445	1	k-NKT
APOBEC3C	APOBEC3C4	0.000579488	0.564833	0.244	0.206	1	k-NKT
DNAJC8	DNAJC8	0.000621246	0.264385	0.197	0.334	1	k-NKT
FAM49B	FAM49B2	0.000646249	0.634532	0.26	0.232	1	k-NKT
PPP1R15A	PPP1R15A6	0.000666941	0.583534	0.444	0.478	1	k-NKT
USP16	USP16	0.000793025	0.277678	0.157	0.272	1	k-NKT
SSU72	SSU72	0.000981473	0.283111	0.157	0.268	1	k-NKT
LEPROTL1	LEPROTL1	0.00130096	0.377341	0.181	0.308	1	k-NKT
MGEA5	MGEA5	0.00145433	0.338178	0.15	0.255	1	k-NKT
LSM8	LSM81	0.00161298	0.291355	0.223	0.371	1	k-NKT
SRSF11	SRSF111	0.00193776	0.298469	0.199	0.33	1	k-NKT
ARL4A	ARL4A1	0.00213186	0.282566	0.129	0.216	1	k-NKT
ATRX	ATRX1	0.00229221	0.261328	0.215	0.353	1	k-NKT
PPP1R12A	PPP1R12A	0.00272018	0.305851	0.189	0.311	1	k-NKT
MYADM	MYADM1	0.00314659	0.30067	0.136	0.227	1	k-NKT
HMGB2	HMGB25	0.00330584	0.602227	0.315	0.31	1	k-NKT
ADAR	ADAR	0.00347604	0.325259	0.155	0.255	1	k-NKT
CKLF	CKLF4	0.00354702	0.310656	0.218	0.348	1	k-NKT
ARPP19	ARPP19	0.00422953	0.304721	0.157	0.257	1	k-NKT
PLA2G16	PLA2G16	0.00480501	0.318496	0.207	0.335	1	k-NKT
PAPOLA	PAPOLA1	0.00577243	0.320868	0.244	0.394	1	k-NKT
SNRNP70	SNRNP70	0.00584606	0.351305	0.186	0.301	1	k-NKT
HNRNPA2B1	HNRNPA2B13	0.00594049	0.277186	0.538	0.641	1	k-NKT
2019-09-15	2019-09-15	0.00660241	0.33358	0.213	0.338	1	k-NKT
DCTN3	DCTN31	0.0066301	0.282372	0.165	0.264	1	k-NKT
PPP1R2	PPP1R2	0.00668711	0.665282	0.226	0.209	1	k-NKT
KLF6	KLF63	0.00743271	0.536251	0.525	0.579	1	k-NKT
MSN	MSN2	0.00758579	0.299024	0.184	0.29	1	k-NKT
CHD1	CHD1	0.00813251	0.356543	0.142	0.227	1	k-NKT
MYH9	MYH9	0.00898512	0.313233	0.168	0.264	1	k-NKT
TRAC	TRAC1	0	2.65907	0.817	0.021	0	T cell
CCL5	CCL51	0	2.63219	0.796	0.065	0	T cell
CD69	CD691	0	2.53563	0.607	0.029	0	T cell
CD3D	CD3D1	0	2.4164	0.826	0.022	0	T cell
KLRB1	KLRB11	0	2.40081	0.565	0.02	0	T cell
CXCR4	CXCR43	0	2.35717	0.748	0.097	0	T cell
CD52	CD522	0	2.23932	0.883	0.119	0	T cell
LTB	LTB	0	2.18058	0.489	0.021	0	T cell
CD2	CD21	0	2.11406	0.694	0.014	0	T cell
NKG7	NKG71	0	2.08525	0.595	0.057	0	T cell
TRBC2	TRBC21	0	1.99555	0.634	0.016	0	T cell
TRBC1	TRBC11	0	1.97451	0.396	0.015	0	T cell
GZMA	GZMA1	0	1.91091	0.532	0.03	0	T cell
GZMK	GZMK	0	1.86243	0.339	0.005	0	T cell
PTPRC	PTPRC2	0	1.85369	0.727	0.05	0	T cell
CD3E	CD3E1	0	1.75316	0.646	0.01	0	T cell
CORO1A	CORO1A3	0	1.65741	0.718	0.07	0	T cell
CST7	CST71	0	1.65462	0.505	0.031	0	T cell
IL2RG	IL2RG1	0	1.64596	0.598	0.025	0	T cell
CD7	CD71	0	1.52273	0.453	0.019	0	T cell
HCST	HCST3	0	1.47417	0.598	0.058	0	T cell
CTSW	CTSW1	0	1.47004	0.523	0.027	0	T cell
CD96	CD961	0	1.43563	0.511	0.011	0	T cell
SPOCK2	SPOCK2	0	1.40338	0.417	0.01	0	T cell
CYTIP	CYTIP1	0	1.39086	0.483	0.025	0	T cell
CD8A	CD8A	0	1.3219	0.369	0.009	0	T cell
CD27	CD27	0	1.31766	0.312	0.013	0	T cell
CD3G	CD3G	0	1.27786	0.411	0.007	0	T cell
LCK	LCK1	0	1.25205	0.441	0.01	0	T cell
LCP1	LCP12	0	1.18493	0.492	0.037	0	T cell
IL7R	IL7R	0	1.14283	0.294	0.003	0	T cell
TRGC2	TRGC2	0	1.13774	0.261	0.006	0	T cell
CD8B	CD8B	0	1.13599	0.255	0.004	0	T cell
TRAT1	TRAT1	0	0.871968	0.21	0.002	0	T cell
SIT1	SIT1	0	0.848447	0.231	0.002	0	T cell
GZMM	GZMM1	1.24257e-290	0.886936	0.252	0.009	2.25787e-286	T cell
CD247	CD2471	4.61196e-270	0.86757	0.279	0.013	8.38039e-266	T cell
TBC1D10C	TBC1D10C1	2.0716e-268	0.881733	0.279	0.013	3.76431e-264	T cell
PRF1	PRF11	7.05379e-254	0.956385	0.27	0.013	1.28174e-249	T cell
LAG3	LAG3	2.02734e-251	0.862603	0.21	0.007	3.68388e-247	T cell
DUSP4	DUSP41	2.94478e-247	1.33668	0.339	0.024	5.35096e-243	T cell
LAPTM5	LAPTM53	6.90442e-243	1.32099	0.607	0.08	1.2546e-238	T cell
CD37	CD372	2.12385e-235	1.0769	0.447	0.044	3.85924e-231	T cell
RGCC	RGCC2	8.03402e-219	2.32896	0.538	0.074	1.45986e-214	T cell
PTGER4	PTGER4	2.61791e-215	0.861343	0.24	0.013	4.757e-211	T cell
CLEC2B	CLEC2B2	1.13677e-203	1.30062	0.508	0.068	2.06563e-199	T cell
RUNX3	RUNX3	5.22071e-198	0.79234	0.207	0.01	9.48656e-194	T cell
TRAF3IP3	TRAF3IP3	5.09161e-197	0.860087	0.261	0.017	9.25196e-193	T cell
RGS1	RGS12	6.33053e-196	1.85722	0.511	0.071	1.15032e-191	T cell
DOK2	DOK21	1.65518e-192	0.839216	0.264	0.018	3.00762e-188	T cell
LSP1	LSP12	3.66183e-189	1.17639	0.541	0.081	6.65392e-185	T cell
RASAL3	RASAL31	1.23107e-188	0.682502	0.207	0.011	2.23697e-184	T cell
CD53	CD532	3.01422e-187	0.989286	0.393	0.042	5.47714e-183	T cell
LDLRAD4	LDLRAD41	2.18287e-186	1.09362	0.285	0.022	3.96649e-182	T cell
B2M	B2M9	2.02303e-184	1.49028	1	0.954	3.67604e-180	T cell
UBB	UBB8	2.96342e-180	1.5953	0.826	0.221	5.38483e-176	T cell
DUSP2	DUSP22	8.17044e-179	1.75457	0.505	0.079	1.48465e-174	T cell
PYHIN1	PYHIN11	1.69993e-170	0.709332	0.201	0.011	3.08893e-166	T cell
EVL	EVL1	1.42714e-169	1.40583	0.589	0.119	2.59326e-165	T cell
ARHGDIB	ARHGDIB9	2.85645e-168	1.45195	0.778	0.22	5.19045e-164	T cell
MALAT1	MALAT18	1.31002e-167	1.79664	0.997	0.82	2.38044e-163	T cell
CD48	CD481	1.30351e-164	0.792545	0.264	0.021	2.36861e-160	T cell
RHOH	RHOH	1.74726e-159	0.646621	0.201	0.012	3.17495e-155	T cell
SRGN	SRGN4	3.40525e-155	1.28355	0.703	0.166	6.18769e-151	T cell
JAML	JAML	8.64663e-152	0.855701	0.21	0.014	1.57118e-147	T cell
ITM2A	ITM2A	1.05197e-147	1.26287	0.402	0.06	1.91154e-143	T cell
HLA-B	HLA-B5	3.83169e-146	1.27881	0.985	0.746	6.96257e-142	T cell
GIMAP7	GIMAP71	2.30278e-142	0.900249	0.285	0.029	4.18438e-138	T cell
TNFAIP3	TNFAIP32	1.22877e-140	1.66528	0.492	0.097	2.2328e-136	T cell
PTPN7	PTPN7	2.68098e-139	0.742232	0.225	0.018	4.87161e-135	T cell
GMFG	GMFG3	4.75738e-138	1.02517	0.517	0.096	8.64463e-134	T cell
SLA	SLA1	1.28372e-133	0.831763	0.264	0.026	2.33265e-129	T cell
2019-09-06	2019-09-06	1.81659e-132	0.864215	0.273	0.029	3.30092e-128	T cell
GPSM3	GPSM32	4.95119e-126	0.809175	0.327	0.043	8.99681e-122	T cell
STK17B	STK17B1	7.10748e-123	0.889382	0.318	0.042	1.2915e-118	T cell
SNRPN	SNRPN	2.20389e-122	0.810128	0.315	0.042	4.0047e-118	T cell
ACAP1	ACAP11	1.38628e-120	1.17751	0.429	0.083	2.51901e-116	T cell
HLA-C	HLA-C7	5.31788e-120	1.11684	0.973	0.75	9.66313e-116	T cell
BIN2	BIN21	1.16552e-118	0.661257	0.219	0.02	2.11786e-114	T cell
2019-09-01	2019-09-11	1.87958e-116	0.969157	0.333	0.05	3.41538e-112	T cell
TMSB4X	TMSB4X6	2.43437e-111	0.702946	1	0.995	4.4235e-107	T cell
ALOX5AP	ALOX5AP2	4.50901e-108	0.988097	0.396	0.072	8.19332e-104	T cell
GPR183	GPR1831	1.33952e-106	1.07616	0.255	0.031	2.43403e-102	T cell
CLEC2D	CLEC2D	1.25809e-105	1.03674	0.309	0.048	2.28607e-101	T cell
SAMSN1	SAMSN12	3.13525e-105	0.824843	0.264	0.033	5.69707e-101	T cell
OXNAD1	OXNAD1	1.20296e-103	0.765546	0.237	0.028	2.1859e-99	T cell
STK17A	STK17A1	7.72973e-102	1.1667	0.438	0.101	1.40457e-97	T cell
CCL4	CCL42	2.98681e-98	1.64528	0.381	0.074	5.42734e-94	T cell
EVI2B	EVI2B2	2.13838e-96	0.747151	0.267	0.037	3.88566e-92	T cell
HLA-A	HLA-A4	2.38541e-95	0.9791	0.955	0.772	4.33453e-91	T cell
BTG1	BTG17	4.16323e-92	1.63076	0.898	0.667	7.565e-88	T cell
APOBEC3G	APOBEC3G1	4.31619e-91	1.12492	0.408	0.095	7.84294e-87	T cell
RORA	RORA	4.71667e-91	1.15719	0.315	0.057	8.57065e-87	T cell
HOPX	HOPX1	5.28998e-91	0.773301	0.24	0.032	9.61243e-87	T cell
ZNF331	ZNF3312	2.64315e-85	1.32918	0.354	0.075	4.80286e-81	T cell
HLA-E	HLA-E7	8.16102e-85	1.20733	0.787	0.466	1.48294e-80	T cell
SH3BGRL3	SH3BGRL39	9.11907e-85	1.18987	0.805	0.475	1.65703e-80	T cell
HCLS1	HCLS11	4.20131e-83	0.622786	0.234	0.033	7.63421e-79	T cell
RAC2	RAC21	5.1773e-81	1.10813	0.453	0.13	9.40766e-77	T cell
ETS1	ETS1	6.7649e-80	0.71773	0.234	0.035	1.22925e-75	T cell
FYB	FYB1	1.23223e-79	0.851149	0.285	0.051	2.23909e-75	T cell
LIMD2	LIMD21	3.35536e-73	1.15042	0.435	0.13	6.09702e-69	T cell
IL32	IL326	8.08835e-73	0.938035	0.916	0.677	1.46973e-68	T cell
S100A4	S100A410	2.27873e-71	1.06101	0.73	0.368	4.14069e-67	T cell
CELF2	CELF2	2.02841e-69	0.608691	0.216	0.033	3.68582e-65	T cell
RPLP2	RPLP23	2.32076e-64	0.503576	0.991	0.937	4.21705e-60	T cell
FNBP1	FNBP1	1.01154e-61	0.776267	0.288	0.066	1.83808e-57	T cell
HSPA1A	HSPA1A9	1.41204e-53	1.66998	0.559	0.27	2.56581e-49	T cell
DDX5	DDX54	6.78662e-53	0.826422	0.82	0.629	1.2332e-48	T cell
YPEL5	YPEL53	6.14746e-51	1.61606	0.535	0.275	1.11706e-46	T cell
MYO1F	MYO1F2	1.2919e-49	0.60223	0.207	0.041	2.34751e-45	T cell
TNFSF13B	TNFSF13B1	3.33861e-48	0.741056	0.207	0.042	6.06659e-44	T cell
DNAJB1	DNAJB18	2.25048e-46	1.47929	0.706	0.474	4.08935e-42	T cell
PPP2R5C	PPP2R5C1	3.77104e-45	0.977916	0.378	0.141	6.85236e-41	T cell
FAU	FAU5	1.72749e-44	0.470128	0.958	0.842	3.13902e-40	T cell
SLC2A3	SLC2A31	3.47567e-43	0.970623	0.309	0.098	6.31564e-39	T cell
TMA7	TMA76	1.21627e-42	0.688915	0.763	0.612	2.21008e-38	T cell
RPL27A	RPL27A3	3.39162e-42	0.420165	0.976	0.941	6.16291e-38	T cell
GNLY	GNLY1	8.13668e-41	1.25926	0.204	0.046	1.47852e-36	T cell
WIPF1	WIPF11	1.23094e-40	0.82732	0.294	0.093	2.23674e-36	T cell
CD44	CD442	1.3048e-40	1.00584	0.402	0.169	2.37096e-36	T cell
HLA-F	HLA-F1	1.79062e-40	0.737507	0.318	0.106	3.25373e-36	T cell
OSTF1	OSTF1	9.15819e-40	0.733012	0.267	0.079	1.66413e-35	T cell
SRSF7	SRSF73	2.01208e-39	1.12546	0.631	0.451	3.65614e-35	T cell
LBH	LBH	4.50876e-39	0.840944	0.324	0.114	8.19286e-35	T cell
ITGB2	ITGB23	1.24211e-38	0.497567	0.213	0.05	2.25704e-34	T cell
ELF1	ELF12	2.90097e-38	0.984029	0.447	0.22	5.27136e-34	T cell
NR4A2	NR4A21	4.35011e-38	0.71523	0.207	0.051	7.90458e-34	T cell
H3F3B	H3F3B5	7.93447e-38	0.682509	0.961	0.873	1.44177e-33	T cell
DNAJA1	DNAJA16	6.55101e-37	1.24671	0.628	0.456	1.19038e-32	T cell
IDS	IDS	1.08601e-33	0.969852	0.339	0.14	1.97339e-29	T cell
G3BP2	G3BP2	1.6658e-33	1.0545	0.372	0.169	3.02693e-29	T cell
FXYD5	FXYD55	3.98703e-33	0.867612	0.541	0.342	7.24483e-29	T cell
RGS2	RGS27	1.26041e-32	1.09134	0.405	0.189	2.29029e-28	T cell
HSPA8	HSPA84	2.1668e-32	0.968238	0.757	0.629	3.93729e-28	T cell
MGAT4A	MGAT4A	2.6461e-32	0.630202	0.21	0.06	4.80824e-28	T cell
CALM1	CALM13	8.45187e-32	0.65512	0.727	0.595	1.53579e-27	T cell
ZFP36L2	ZFP36L25	8.54823e-32	1.0897	0.526	0.33	1.5533e-27	T cell
RARRES3	RARRES34	1.34437e-31	0.921441	0.538	0.345	2.44286e-27	T cell
ICAM3	ICAM3	3.87634e-31	0.720945	0.264	0.092	7.0437e-27	T cell
TSC22D3	TSC22D37	1.44373e-29	1.20856	0.535	0.327	2.6234e-25	T cell
C9orf142	C9orf1421	2.97047e-29	0.809376	0.36	0.169	5.39765e-25	T cell
MYL12A	MYL12A2	4.32324e-28	0.496887	0.778	0.664	7.85575e-24	T cell
SH3KBP1	SH3KBP1	1.82784e-27	0.569649	0.231	0.077	3.32137e-23	T cell
LAT	LAT	2.59524e-27	0.819378	0.303	0.13	4.71581e-23	T cell
ISG15	ISG15	1.20627e-25	0.713187	0.309	0.133	2.19192e-21	T cell
CTD-3252C9.4	CTD-3252C9.46	1.73416e-25	1.31475	0.459	0.289	3.15115e-21	T cell
PFN1	PFN16	4.09462e-25	0.414082	0.925	0.841	7.44033e-21	T cell
RPS25	RPS252	4.25751e-25	0.355614	0.979	0.914	7.73632e-21	T cell
2019-09-07	1973-09-01	1.71016e-24	0.566855	0.679	0.574	3.10754e-20	T cell
ARID5A	ARID5A	1.76245e-24	0.691645	0.204	0.069	3.20254e-20	T cell
HLA-DPA1	HLA-DPA13	4.39999e-24	0.385159	0.357	0.162	7.99523e-20	T cell
PIK3IP1	PIK3IP1	9.35173e-24	0.68828	0.222	0.081	1.6993e-19	T cell
CREM	CREM	2.61678e-22	1.03036	0.297	0.142	4.75495e-18	T cell
SRSF5	SRSF53	6.3641e-22	0.723872	0.589	0.487	1.15642e-17	T cell
REL	REL2	1.33981e-21	0.764315	0.291	0.137	2.43456e-17	T cell
ADGRE5	ADGRE5	2.58661e-21	0.631838	0.204	0.075	4.70013e-17	T cell
FAM118A	FAM118A1	2.82921e-21	0.707171	0.309	0.152	5.14095e-17	T cell
DDX24	DDX24	3.5417e-20	0.801137	0.502	0.381	6.43561e-16	T cell
CYLD	CYLD	5.48905e-20	0.602218	0.201	0.076	9.97415e-16	T cell
PSMB9	PSMB96	7.75973e-20	0.6507	0.523	0.379	1.41002e-15	T cell
PTMA	PTMA2	9.14436e-20	0.295009	0.979	0.955	1.66162e-15	T cell
VAMP2	VAMP23	5.63898e-19	0.773192	0.45	0.321	1.02466e-14	T cell
CKLF	CKLF5	7.36231e-19	0.843121	0.468	0.342	1.33781e-14	T cell
JUN	2019-06-09	8.69234e-19	1.05566	0.721	0.585	1.57949e-14	T cell
ID2	ID28	2.65476e-18	0.780464	0.444	0.296	4.82397e-14	T cell
SARAF	SARAF1	2.81202e-18	0.581371	0.598	0.515	5.10972e-14	T cell
CFL1	CFL16	6.87324e-18	0.404199	0.79	0.738	1.24894e-13	T cell
HLA-DPB1	HLA-DPB19	4.68229e-17	0.369908	0.411	0.247	8.50819e-13	T cell
LYST	LYST	5.12855e-17	0.607842	0.201	0.083	9.31909e-13	T cell
PPP1R18	PPP1R181	6.93737e-17	0.53773	0.222	0.098	1.26059e-12	T cell
PRPF38B	PRPF38B1	1.35259e-16	0.698911	0.33	0.194	2.4578e-12	T cell
BST2	BST23	2.51879e-16	0.408873	0.261	0.118	4.5769e-12	T cell
ATP5L	ATP5L3	2.53505e-16	0.380945	0.754	0.715	4.60644e-12	T cell
HMGB2	HMGB26	5.20979e-16	0.674589	0.435	0.307	9.46671e-12	T cell
ACTB	ACTB7	5.25889e-16	0.278195	0.973	0.948	9.55593e-12	T cell
ODF2L	ODF2L	1.20745e-15	0.808688	0.276	0.149	2.19406e-11	T cell
DDX3X	DDX3X	1.78994e-15	0.805308	0.408	0.292	3.2525e-11	T cell
SELK	SELK3	9.77368e-15	0.750363	0.456	0.357	1.77598e-10	T cell
CARD16	CARD162	1.9508e-14	0.46604	0.24	0.116	3.54479e-10	T cell
MCL1	MCL11	2.77965e-14	0.674511	0.505	0.421	5.05089e-10	T cell
ARPC2	ARPC23	3.37838e-14	0.492653	0.634	0.592	6.13885e-10	T cell
STK4	STK41	9.55961e-14	0.715583	0.306	0.186	1.73708e-09	T cell
KLF6	KLF64	3.00233e-13	0.820358	0.643	0.576	5.45553e-09	T cell
OAZ1	OAZ13	5.69213e-13	0.292331	0.787	0.719	1.03432e-08	T cell
TUBA4A	TUBA4A	1.01625e-12	0.760186	0.243	0.134	1.84663e-08	T cell
CCSER2	CCSER21	1.09318e-12	0.605331	0.249	0.138	1.98641e-08	T cell
JAK1	JAK12	1.33109e-12	0.661186	0.375	0.269	2.41872e-08	T cell
HNRNPK	HNRNPK1	1.506e-12	0.427248	0.58	0.539	2.73656e-08	T cell
CRIP1	CRIP18	2.99865e-12	0.594993	0.538	0.468	5.44884e-08	T cell
RPL24	RPL241	9.65855e-12	0.254717	0.928	0.828	1.75506e-07	T cell
CIB1	CIB11	1.46848e-11	0.517754	0.523	0.479	2.66838e-07	T cell
DRAP1	DRAP13	3.92214e-11	0.578246	0.453	0.382	7.12693e-07	T cell
CCNH	CCNH	4.35182e-11	0.763163	0.249	0.149	7.90768e-07	T cell
AAK1	AAK1	4.38444e-11	0.558834	0.225	0.124	7.96697e-07	T cell
COTL1	COTL15	7.3115e-11	0.752552	0.396	0.308	1.32857e-06	T cell
HSP90AA1	HSP90AA18	8.20103e-11	0.679531	0.826	0.786	1.49021e-06	T cell
CD99	CD995	2.2902e-10	0.570223	0.357	0.26	4.16153e-06	T cell
EZR	EZR1	2.55586e-10	0.677059	0.447	0.385	4.64425e-06	T cell
SON	SON2	6.35601e-10	0.400681	0.607	0.585	1.15495e-05	T cell
RSRP1	RSRP15	6.50098e-10	0.676045	0.369	0.29	1.18129e-05	T cell
ARL6IP5	ARL6IP53	1.21151e-09	0.538606	0.429	0.362	2.20144e-05	T cell
HSPH1	HSPH17	1.37158e-09	0.949929	0.429	0.375	2.4923e-05	T cell
LEPROTL1	LEPROTL11	1.39273e-09	0.640386	0.372	0.304	2.53073e-05	T cell
PNRC1	PNRC16	1.95241e-09	0.354473	0.637	0.567	3.54773e-05	T cell
TERF2IP	TERF2IP1	4.1334e-09	0.586068	0.324	0.241	7.5108e-05	T cell
SRRM1	SRRM11	9.92169e-09	0.520126	0.414	0.355	0.000180287	T cell
KIAA1551	KIAA1551	1.32236e-08	0.592902	0.213	0.129	0.000240287	T cell
IRF1	IRF12	1.6035e-08	0.593472	0.258	0.168	0.000291373	T cell
RBL2	RBL2	1.91129e-08	0.528346	0.204	0.121	0.0003473	T cell
ISG20	ISG20	2.74355e-08	0.5101	0.213	0.128	0.00049853	T cell
ANKRD12	ANKRD121	6.7719e-08	0.59835	0.345	0.28	0.00123052	T cell
UBE2D3	UBE2D31	8.54836e-08	0.543487	0.426	0.393	0.00155332	T cell
CASP4	CASP41	1.01151e-07	0.497759	0.24	0.16	0.00183801	T cell
CLIC1	CLIC15	2.74582e-07	0.272305	0.643	0.637	0.00498943	T cell
TRMT112	TRMT1123	4.87931e-07	0.359486	0.538	0.536	0.0088662	T cell
CMC1	CMC11	8.30298e-07	1.09749	0.249	0.181	0.0150873	T cell
CCDC107	CCDC107	9.25824e-07	0.53942	0.207	0.135	0.0168231	T cell
CAP1	CAP13	1.1927e-06	0.421145	0.357	0.298	0.0216726	T cell
CAPZB	CAPZB5	1.33511e-06	0.456858	0.408	0.37	0.0242603	T cell
SUB1	SUB1	1.66821e-06	0.352896	0.58	0.607	0.030313	T cell
SVIP	SVIP	1.9187e-06	0.501892	0.234	0.163	0.0348646	T cell
ARPC5L	ARPC5L1	2.09782e-06	0.560563	0.219	0.149	0.0381194	T cell
C9orf78	C9orf78	2.49038e-06	0.523127	0.237	0.17	0.0452527	T cell
NCL	NCL1	4.14701e-06	0.336492	0.526	0.529	0.0753553	T cell
CDC42SE2	CDC42SE24	5.53174e-06	0.390656	0.267	0.191	0.100517	T cell
NDUFS5	NDUFS53	5.7292e-06	0.3557	0.511	0.513	0.104105	T cell
CD74	CD745	1.26403e-05	0.298177	0.616	0.639	0.229687	T cell
JUND	JUND4	1.57017e-05	0.485039	0.441	0.433	0.285315	T cell
N4BP2L2	N4BP2L22	1.78621e-05	0.384699	0.48	0.485	0.324572	T cell
NAP1L4	NAP1L4	1.8356e-05	0.462517	0.213	0.152	0.333546	T cell
ANXA6	ANXA6	3.28009e-05	0.430539	0.21	0.15	0.596025	T cell
ATPIF1	ATPIF13	4.24723e-05	0.443597	0.369	0.337	0.771764	T cell
PPP1R2	PPP1R21	4.82374e-05	0.536953	0.258	0.208	0.876521	T cell
PPP1R15A	PPP1R15A7	5.191e-05	0.421127	0.508	0.476	0.943256	T cell
MYADM	MYADM2	5.21035e-05	0.645768	0.27	0.224	0.946772	T cell
ANXA1	ANXA18	6.48604e-05	0.796022	0.48	0.487	1	T cell
BCLAF1	BCLAF12	0.000110641	0.590235	0.339	0.32	1	T cell
KMT2E	KMT2E1	0.000126665	0.536572	0.363	0.349	1	T cell
DNAJB6	DNAJB61	0.000129056	0.560138	0.399	0.402	1	T cell
ZCCHC11	ZCCHC11	0.000130466	0.487666	0.201	0.148	1	T cell
MT1X	MT1X3	0.000153449	0.97896	0.315	0.264	1	T cell
2019-09-09	2019-09-09	0.000159241	0.530113	0.252	0.209	1	T cell
CWF19L2	CWF19L2	0.000194108	0.545272	0.213	0.163	1	T cell
PDCD4	PDCD4	0.000258038	0.524306	0.231	0.185	1	T cell
THUMPD3-AS1	THUMPD3-AS1	0.000259959	0.457982	0.231	0.182	1	T cell
RBPJ	RBPJ1	0.000327628	0.577118	0.231	0.186	1	T cell
FOSB	FOSB4	0.000374394	0.396584	0.378	0.349	1	T cell
SRSF2	SRSF21	0.000405898	0.502519	0.39	0.391	1	T cell
RAP1A	RAP1A1	0.000474278	0.428838	0.216	0.168	1	T cell
CYCS	CYCS2	0.000496908	0.486564	0.459	0.487	1	T cell
ARL4A	ARL4A2	0.000515788	0.617723	0.252	0.213	1	T cell
BCAS2	BCAS21	0.000516676	0.537034	0.231	0.189	1	T cell
GYPC	GYPC	0.000520295	0.467627	0.324	0.307	1	T cell
UCP2	UCP21	0.00054161	0.398446	0.21	0.162	1	T cell
ARF6	ARF61	0.000596493	0.424871	0.327	0.301	1	T cell
[truncated: 2,056 more rows]
