# Supplementary material for: Identification of a novel cancer stem cell subpopulation that promotes progression of human fatal renal cell carcinoma by single-cell RNA-seq analysis
Source: Int J Biol Sci. 2020 Oct 17;16(16):3149–62. doi: 10.7150/ijbs.46645 (PMC7645996; doi:10.7150/ijbs.46645)
Supplement: Supplementary file 3 — Supplementary table 2. [file ijbsv16p3149s3.xls]

## Sheet: Different pathway list of GSVA 
Supplementary Table 2 | Different pathway list of GSVA
Pathway name	Cancer4 vs Cancer1	Cancer3 vsCancer1	Cancer2 vs Cancer1	Cancer4 vs Cancer2	Cancer3 vs Cancer2	Cancer4 vs Cancer3	CSC vs Cancer1	CSC vs Cancer2	CSC vs Cancer3	CSC vs Cancer4	Average Expression	F	P.value	FDR(q.value)
KEGG_PROTEIN_EXPORT	-0.274515	-0.346964	-0.0413307	-0.233185	-0.305634	0.0724489	-0.286126	-0.244795	0.0608385	-0.0116104	-0.176887	737.505	0	0
KEGG_ASTHMA	0.138532	0.137607	-0.20431	0.342842	0.341916	0.000925312	0.10508	0.309389	-0.0325271	-0.0334524	0.0447798	972.236	0	0
KEGG_AUTOIMMUNE_THYROID_DISEASE	0.0504408	-0.0317153	-0.278787	0.329228	0.247072	0.0821561	0.00650289	0.28529	0.0382182	-0.0439379	0.0437981	1081.44	0	0
KEGG_ALLOGRAFT_REJECTION	0.0680434	-0.00682831	-0.268576	0.336619	0.261748	0.0748718	0.0261584	0.294734	0.0329867	-0.041885	0.0563503	1128.02	0	0
KEGG_GRAFT_VERSUS_HOST_DISEASE	0.089184	0.0201616	-0.260394	0.349578	0.280555	0.0690224	0.0549174	0.315311	0.0347558	-0.0342665	0.135703	1236.8	0	0
BIOCARTA_DNAFRAGMENT_PATHWAY	0.0642891	0.107675	0.0464168	0.0178724	0.0612579	-0.0433855	0.367169	0.320752	0.259494	0.302879	-0.121535	407.573	0	0
BIOCARTA_CLASSIC_PATHWAY	-0.244371	-0.267806	-0.399835	0.155465	0.132029	0.0234353	-0.299509	0.100326	-0.0317033	-0.0551386	0.0264665	1089.46	0	0
BIOCARTA_COMP_PATHWAY	-0.305705	-0.346568	-0.464328	0.158622	0.11776	0.0408625	-0.370947	0.0933802	-0.0243798	-0.0652423	-0.0818011	1818.28	0	0
BIOCARTA_CTL_PATHWAY	0.112916	0.0468045	-0.19321	0.306125	0.240014	0.0661111	0.0759519	0.269161	0.0291474	-0.0369637	0.188197	558.539	0	0
BIOCARTA_INFLAM_PATHWAY	0.19159	0.191631	-0.128665	0.320255	0.320296	-4.09e-05	0.178918	0.307583	-0.0127134	-0.0126724	0.274284	1157.61	0	0
BIOCARTA_TCRA_PATHWAY	0.13105	0.12957	-0.196951	0.328001	0.32652	0.00148019	0.109018	0.305968	-0.020552	-0.0220322	0.160414	782.628	0	0
BIOCARTA_RAB_PATHWAY	-0.295	-0.314195	0.0156196	-0.31062	-0.329814	0.0191944	-0.300683	-0.316303	0.0135113	-0.00568312	-0.205802	637.879	0	0
BIOCARTA_TOB1_PATHWAY	0.230459	0.267258	-0.0438038	0.274263	0.311061	-0.0367986	0.213705	0.257509	-0.0535526	-0.016754	0.139268	916.927	0	0
PID_RHODOPSIN_PATHWAY	0.208505	0.248253	-0.0580438	0.266549	0.306297	-0.0397481	0.191937	0.24998	-0.0563167	-0.0165686	0.175932	937.613	0	0
REACTOME_PHOSPHORYLATION_OF_CD3_AND_TCR_ZETA_CHAINS	0.189047	0.204403	-0.149493	0.33854	0.353897	-0.0153569	0.164109	0.313602	-0.0402949	-0.024938	0.0704665	881.463	0	0
REACTOME_TRANSLOCATION_OF_ZAP_70_TO_IMMUNOLOGICAL_SYNAPSE	0.150269	0.155659	-0.244393	0.394662	0.400052	-0.00539016	0.132511	0.376904	-0.0231483	-0.0177582	0.170322	1034.29	0	0
REACTOME_E2F_ENABLED_INHIBITION_OF_PRE_REPLICATION_COMPLEX_FORMATION	0.201951	0.281263	0.0862429	0.115708	0.19502	-0.0793116	0.330721	0.244478	0.0494584	0.12877	-0.0498874	766.288	0	0
REACTOME_BASE_FREE_SUGAR_PHOSPHATE_REMOVAL_VIA_THE_SINGLE_NUCLEOTIDE_REPLACEMENT_PATHWAY	-0.253145	-0.30799	0.0427444	-0.29589	-0.350734	0.0548446	-0.261117	-0.303861	0.0468731	-0.0079715	-0.312532	510.045	0	0
REACTOME_ACTIVATION_OF_CHAPERONES_BY_ATF6_ALPHA	-0.324286	-0.423534	-0.00243712	-0.321849	-0.421097	0.0992481	-0.327729	-0.325292	0.0958057	-0.00344238	-0.167714	718.95	0	0
REACTOME_ELONGATION_ARREST_AND_RECOVERY	-0.275656	-0.295533	0.0303174	-0.305974	-0.32585	0.0198765	-0.233206	-0.263523	0.0623268	0.0424503	-0.154423	832.158	0	0
REACTOME_PD1_SIGNALING	0.174412	0.190495	-0.201581	0.375993	0.392075	-0.0160823	0.157092	0.358673	-0.0334024	-0.0173201	0.19708	1116.48	0	0
REACTOME_RESPIRATORY_ELECTRON_TRANSPORT	-0.298972	-0.360175	-0.0449333	-0.254038	-0.315242	0.0612036	-0.258662	-0.213729	0.101513	0.0403096	-0.0632161	597.112	0	0
REACTOME_ABORTIVE_ELONGATION_OF_HIV1_TRANSCRIPT_IN_THE_ABSENCE_OF_TAT	-0.336408	-0.364854	-0.00576896	-0.330639	-0.359085	0.0284467	-0.303278	-0.297509	0.0615765	0.0331298	-0.179118	904.772	0	0
REACTOME_RESPIRATORY_ELECTRON_TRANSPORT_ATP_SYNTHESIS_BY_CHEMIOSMOTIC_COUPLING_AND_HEAT_PRODUCTION_BY_UNCOUPLING_PROTEINS_	-0.272815	-0.32497	-0.0442671	-0.228548	-0.280703	0.0521549	-0.229566	-0.185299	0.0954042	0.0432493	-0.0462488	503.403	0	0
REACTOME_VIRAL_MESSENGER_RNA_SYNTHESIS	-0.363237	-0.393585	0.00169289	-0.36493	-0.395278	0.0303486	-0.314095	-0.315788	0.0794905	0.0491419	-0.185191	827.883	0	0
REACTOME_UNWINDING_OF_DNA	0.198578	0.239096	0.066913	0.131666	0.172183	-0.0405173	0.322018	0.255105	0.0829225	0.12344	-0.0973263	628.52	0	0
REACTOME_G1_S_SPECIFIC_TRANSCRIPTION	0.227184	0.286665	0.0481866	0.178997	0.238478	-0.0594807	0.358253	0.310067	0.0715887	0.131069	0.0771667	1179.62	0	0
REACTOME_THE_NLRP3_INFLAMMASOME	-0.303827	-0.249316	-0.142566	-0.161261	-0.10675	-0.0545112	-0.308064	-0.165499	-0.0587487	-0.00423743	0.0399562	660.775	0	0
REACTOME_INITIAL_TRIGGERING_OF_COMPLEMENT	-0.343525	-0.417028	-0.463899	0.120374	0.0468717	0.0735025	-0.423005	0.0408947	-0.00597699	-0.0794795	-0.108975	1537.48	0	0
KEGG_LIMONENE_AND_PINENE_DEGRADATION	-0.288347	-0.311188	-0.132542	-0.155805	-0.178646	0.0228412	-0.282761	-0.150219	0.0284275	0.00558622	-0.282469	382.296	5.36e-308	2.11e-307
REACTOME_FORMATION_OF_TUBULIN_FOLDING_INTERMEDIATES_BY_CCT_TRIC	-0.17492	-0.0907759	0.14108	-0.316	-0.231856	-0.0841444	0.0128903	-0.12819	0.103666	0.187811	-0.0982886	377.459	2.5e-304	9.72e-304
BIOCARTA_RANMS_PATHWAY	0.0149144	0.0619899	0.0366255	-0.0217111	0.0253644	-0.0470755	0.313496	0.27687	0.251506	0.298581	-0.112442	303.018	3.87e-247	1.14e-246
A vs B in the table indicates the comparison between A and B, and there is no sequential relationship，F-statistic with limma
