# Supplementary material for: Identification of a novel cancer stem cell subpopulation that promotes progression of human fatal renal cell carcinoma by single-cell RNA-seq analysis
Source: Int J Biol Sci. 2020 Oct 17;16(16):3149–62. doi: 10.7150/ijbs.46645 (PMC7645996; doi:10.7150/ijbs.46645)
Supplement: Supplementary file 4 — Supplementary table 3. [file ijbsv16p3149s4.xls]

## Sheet: CSC vs Cancer1
Up-regulated pathway list of CSC vs Cancer1
Pathway name	SIZE	Eenrichment Score	Normalized Enrichment Score	Normalized p.value	FDR q.value	FWER p.value	RANK AT MAX
KEGG_DNA_REPLICATION	36	0.736575	2.40756	0	0	0	1460
KEGG_OOCYTE_MEIOSIS	98	0.58454	2.36779	0	0	0	692
KEGG_CELL_CYCLE	120	0.542425	2.28687	0	0	0	1121
KEGG_PATHOGENIC_ESCHERICHIA_COLI_INFECTION	50	0.50175	1.74208	0.0106383	0.022159	0.233	979
KEGG_PROGESTERONE_MEDIATED_OOCYTE_MATURATION	79	0.407917	1.67225	0.00199203	0.0325597	0.354	622
KEGG_GAP_JUNCTION	74	0.417529	1.6609	0.00215983	0.0298334	0.378	993
KEGG_MISMATCH_REPAIR	23	0.536722	1.6039	0.0278373	0.0415599	0.5	1431
KEGG_BASE_EXCISION_REPAIR	33	0.426969	1.46375	0.059633	0.104766	0.794	1450
KEGG_PROTEASOME	42	0.460835	1.37982	0.115546	0.165053	0.911	1476
KEGG_ALDOSTERONE_REGULATED_SODIUM_REABSORPTION	33	0.385548	1.33254	0.0851064	0.200256	0.947	855
KEGG_ECM_RECEPTOR_INTERACTION	75	0.336515	1.31983	0.0743802	0.196418	0.954	1250
KEGG_PRIMARY_IMMUNODEFICIENCY	34	0.367988	1.30105	0.126437	0.201183	0.964	2229
KEGG_P53_SIGNALING_PATHWAY	62	0.337201	1.28764	0.0991379	0.200783	0.969	1082
KEGG_LONG_TERM_POTENTIATION	57	0.317259	1.20015	0.158664	0.302154	0.988	1067
KEGG_HOMOLOGOUS_RECOMBINATION	28	0.36534	1.19394	0.203233	0.291813	0.989	1431
KEGG_ONE_CARBON_POOL_BY_FOLATE	17	0.426267	1.18322	0.256696	0.288802	0.99	1480
KEGG_PROXIMAL_TUBULE_BICARBONATE_RECLAMATION	17	0.411755	1.14389	0.28172	0.33185	0.994	266
KEGG_GLYCOSPHINGOLIPID_BIOSYNTHESIS_LACTO_AND_NEOLACTO_SERIES	23	0.310576	0.985125	0.471215	0.642336	1	1708
KEGG_BASAL_CELL_CARCINOMA	44	0.261776	0.94225	0.562368	0.716031	1	105
KEGG_OLFACTORY_TRANSDUCTION	24	0.289224	0.891259	0.639511	0.808839	1	1657
KEGG_PYRUVATE_METABOLISM	34	0.270523	0.874183	0.660832	0.813434	1	57
KEGG_THYROID_CANCER	26	0.274938	0.871287	0.655936	0.783232	1	105
KEGG_NICOTINATE_AND_NICOTINAMIDE_METABOLISM	19	0.259064	0.781338	0.8	0.935489	1	1103
KEGG_MELANOGENESIS	84	0.18809	0.768537	0.931238	0.916872	1	1074
KEGG_GLYCOSAMINOGLYCAN_BIOSYNTHESIS_HEPARAN_SULFATE	20	0.246724	0.715113	0.898268	0.948228	1	1317
KEGG_TYPE_II_DIABETES_MELLITUS	39	0.172432	0.600484	0.981211	0.981907	1	911

## Sheet: CSC vs Cancer2
Up-regulated pathway list of CSC vs Cancer2
Gene sets name	SIZE	Enrichment Score	Normalized Enrichment Score	Normalized p.value	FDR q.value	FWER p.value	RANK AT MAX
KEGG_DNA_REPLICATION	36	0.828993	2.70615	0	0	0	1184
KEGG_OOCYTE_MEIOSIS	98	0.610567	2.45812	0	0	0	715
KEGG_GRAFT_VERSUS_HOST_DISEASE	34	0.739823	2.35932	0	0	0	959
KEGG_ALLOGRAFT_REJECTION	31	0.733558	2.27891	0	0	0	1489
KEGG_AUTOIMMUNE_THYROID_DISEASE	30	0.736837	2.27747	0	0	0	959
KEGG_CELL_CYCLE	120	0.553845	2.27687	0	0	0	1159
KEGG_SYSTEMIC_LUPUS_ERYTHEMATOSUS	96	0.548071	2.27609	0	0	0	1327
KEGG_PROTEASOME	42	0.738579	2.24039	0	0	0	2247
KEGG_MISMATCH_REPAIR	23	0.699775	2.13567	0	0.000135945	0.002	1395
KEGG_ASTHMA	20	0.750555	2.11997	0	0.00018741	0.003	1798
KEGG_TYPE_I_DIABETES_MELLITUS	36	0.608831	1.99739	0	0.000681516	0.012	1489
KEGG_PATHOGENIC_ESCHERICHIA_COLI_INFECTION	50	0.563909	1.90623	0	0.0018475	0.036	1054
KEGG_BASE_EXCISION_REPAIR	33	0.544605	1.82196	0	0.00541338	0.093	654
KEGG_DRUG_METABOLISM_CYTOCHROME_P450	43	0.51168	1.77797	0.00209205	0.00853666	0.148	2177
KEGG_HOMOLOGOUS_RECOMBINATION	28	0.53031	1.73515	0.00225225	0.0126825	0.221	1422
KEGG_ONE_CARBON_POOL_BY_FOLATE	17	0.583297	1.67045	0.0128205	0.0227328	0.35	2158
KEGG_ASCORBATE_AND_ALDARATE_METABOLISM	15	0.631957	1.64524	0.0222717	0.0268085	0.411	2593
KEGG_GAP_JUNCTION	74	0.415184	1.63747	0	0.0268887	0.428	1273
KEGG_PROGESTERONE_MEDIATED_OOCYTE_MATURATION	79	0.40166	1.61985	0.0071599	0.0301135	0.47	693
KEGG_OLFACTORY_TRANSDUCTION	24	0.523157	1.58073	0.0294118	0.0396178	0.567	1540
KEGG_DRUG_METABOLISM_OTHER_ENZYMES	31	0.477203	1.54916	0.0220751	0.0489104	0.643	2495
KEGG_PRIMARY_IMMUNODEFICIENCY	34	0.459515	1.54672	0.0234043	0.047344	0.647	2466
KEGG_GLUTATHIONE_METABOLISM	42	0.446968	1.53406	0.00996016	0.04991	0.676	2197
KEGG_PYRUVATE_METABOLISM	34	0.467411	1.52239	0.0299145	0.0517128	0.697	2128
KEGG_PARKINSONS_DISEASE	106	0.433281	1.51369	0.0591716	0.0528644	0.713	1577
KEGG_PENTOSE_AND_GLUCURONATE_INTERCONVERSIONS	17	0.548984	1.483	0.0678733	0.0638591	0.784	999
KEGG_NUCLEOTIDE_EXCISION_REPAIR	44	0.415649	1.47386	0.0323974	0.0653293	0.798	1184
KEGG_PHENYLALANINE_METABOLISM	16	0.500774	1.46341	0.0715706	0.0671894	0.813	1715
KEGG_OXIDATIVE_PHOSPHORYLATION	108	0.419562	1.44506	0.0752475	0.0729068	0.834	1577
KEGG_TYROSINE_METABOLISM	32	0.41731	1.41843	0.0703125	0.0845969	0.869	1715
KEGG_PYRIMIDINE_METABOLISM	91	0.350324	1.40325	0.043573	0.0903702	0.891	1090
KEGG_CARDIAC_MUSCLE_CONTRACTION	56	0.395425	1.3943	0.0897959	0.0924959	0.901	1577
KEGG_VIRAL_MYOCARDITIS	59	0.368601	1.38484	0.0673684	0.0956518	0.913	959
KEGG_ALZHEIMERS_DISEASE	143	0.358782	1.35996	0.0931174	0.108581	0.938	1577
KEGG_ALDOSTERONE_REGULATED_SODIUM_REABSORPTION	33	0.407078	1.34846	0.0811359	0.113399	0.95	1445
KEGG_INTESTINAL_IMMUNE_NETWORK_FOR_IGA_PRODUCTION	41	0.378458	1.33163	0.0878661	0.120989	0.963	959
KEGG_P53_SIGNALING_PATHWAY	62	0.343654	1.29932	0.0949367	0.141175	0.972	715
KEGG_PROXIMAL_TUBULE_BICARBONATE_RECLAMATION	17	0.468066	1.28963	0.155319	0.145552	0.973	1445
KEGG_METABOLISM_OF_XENOBIOTICS_BY_CYTOCHROME_P450	41	0.380741	1.28007	0.109015	0.149805	0.978	2177
KEGG_LEISHMANIA_INFECTION	66	0.327461	1.268	0.114144	0.156044	0.98	1798
KEGG_GLYCOSPHINGOLIPID_BIOSYNTHESIS_LACTO_AND_NEOLACTO_SERIES	23	0.408195	1.23214	0.188442	0.185191	0.986	56
KEGG_GALACTOSE_METABOLISM	21	0.376329	1.12829	0.312992	0.306467	0.998	104
KEGG_CELL_ADHESION_MOLECULES_CAMS	117	0.257335	1.09916	0.262911	0.34264	0.999	1798
KEGG_CYSTEINE_AND_METHIONINE_METABOLISM	29	0.338451	1.08577	0.338677	0.356052	1	975
KEGG_VALINE_LEUCINE_AND_ISOLEUCINE_DEGRADATION	44	0.303122	1.08363	0.307368	0.351171	1	2826
KEGG_HEMATOPOIETIC_CELL_LINEAGE	74	0.27091	1.07679	0.299795	0.354741	1	2541
KEGG_PORPHYRIN_AND_CHLOROPHYLL_METABOLISM	30	0.331686	1.0676	0.3583	0.361644	1	1188
KEGG_LONG_TERM_POTENTIATION	57	0.276945	1.06073	0.323595	0.364961	1	1163
KEGG_TRYPTOPHAN_METABOLISM	33	0.301877	1.033	0.389497	0.401392	1	2593
KEGG_FATTY_ACID_METABOLISM	36	0.29395	1.01594	0.414583	0.422712	1	2866
KEGG_PROPANOATE_METABOLISM	29	0.310168	0.991055	0.447983	0.458612	1	708
KEGG_GLYCEROLIPID_METABOLISM	35	0.236906	0.819285	0.754717	0.788446	1	630
KEGG_GLYCINE_SERINE_AND_THREONINE_METABOLISM	31	0.225548	0.758283	0.829646	0.875491	1	1715
KEGG_RETINOL_METABOLISM	33	0.231225	0.749436	0.85336	0.871436	1	1003

## Sheet: CSC vs Cancer3
Up-regulated pathway list of CSC vs Cancer3
Gene sets name	SIZE	Enrichment Score	Normalized Enrichment Score	Normalized p.value	FDR q.value	FWER p.value	RANK AT MAX
KEGG_CARDIAC_MUSCLE_CONTRACTION	56	0.731937	2.43178	0	0	0	1526
KEGG_OOCYTE_MEIOSIS	98	0.670627	2.3615	0	0	0	2481
KEGG_CELL_ADHESION_MOLECULES_CAMS	117	0.563491	2.33765	0	0	0	4147
KEGG_SYSTEMIC_LUPUS_ERYTHEMATOSUS	96	0.611249	2.32957	0	0	0	4078
KEGG_CELL_CYCLE	120	0.649192	2.3177	0	0	0	2710
KEGG_OXIDATIVE_PHOSPHORYLATION	108	0.710035	2.30928	0	0	0	3086
KEGG_OLFACTORY_TRANSDUCTION	24	0.747119	2.27449	0	0	0	1067
KEGG_ALDOSTERONE_REGULATED_SODIUM_REABSORPTION	33	0.690398	2.25969	0	0	0	2358
KEGG_HUNTINGTONS_DISEASE	164	0.638826	2.23742	0	0	0	4084
KEGG_PROTEASOME	42	0.782981	2.23626	0	0	0	3156
KEGG_PROXIMAL_TUBULE_BICARBONATE_RECLAMATION	17	0.836517	2.23118	0	0	0	695
KEGG_PARKINSONS_DISEASE	106	0.690788	2.22619	0	0	0	3086
KEGG_SPLICEOSOME	123	0.63987	2.20873	0	0	0	4647
KEGG_ALLOGRAFT_REJECTION	31	0.763697	2.15168	0	0	0	2078
KEGG_ALZHEIMERS_DISEASE	143	0.624298	2.15031	0	7.0021e-05	0.001	4027
KEGG_TYPE_I_DIABETES_MELLITUS	36	0.701385	2.14453	0	6.56447e-05	0.001	2078
KEGG_DNA_REPLICATION	36	0.723234	2.14366	0	6.17832e-05	0.001	3255
KEGG_GRAFT_VERSUS_HOST_DISEASE	34	0.756811	2.14158	0	5.83508e-05	0.001	2078
KEGG_AUTOIMMUNE_THYROID_DISEASE	30	0.781458	2.12187	0	5.52797e-05	0.001	2078
KEGG_UBIQUITIN_MEDIATED_PROTEOLYSIS	130	0.57648	2.10399	0	5.25157e-05	0.001	4827
KEGG_PATHOGENIC_ESCHERICHIA_COLI_INFECTION	50	0.658069	2.07307	0	5.0015e-05	0.001	1513
KEGG_BASE_EXCISION_REPAIR	33	0.710322	2.06618	0	4.77416e-05	0.001	2979
KEGG_ANTIGEN_PROCESSING_AND_PRESENTATION	61	0.627107	2.03864	0	0.000187202	0.003	2971
KEGG_VIRAL_MYOCARDITIS	59	0.598108	2.02978	0	0.000179402	0.003	2078
KEGG_P53_SIGNALING_PATHWAY	62	0.593287	2.01861	0	0.000172226	0.003	2274
KEGG_NUCLEOTIDE_EXCISION_REPAIR	44	0.618118	1.99059	0	0.000304891	0.005	4775
KEGG_MISMATCH_REPAIR	23	0.719744	1.97445	0	0.000293598	0.005	3510
KEGG_PROGESTERONE_MEDIATED_OOCYTE_MATURATION	79	0.542186	1.97341	0	0.000283113	0.005	4463
KEGG_APOPTOSIS	81	0.536811	1.9567	0	0.000426393	0.008	4697
KEGG_RNA_DEGRADATION	56	0.586356	1.95324	0	0.000469568	0.009	4066
KEGG_PURINE_METABOLISM	147	0.49377	1.94631	0	0.000497517	0.01	5805
KEGG_LONG_TERM_POTENTIATION	57	0.576175	1.94478	0	0.00048197	0.01	3594
KEGG_CALCIUM_SIGNALING_PATHWAY	127	0.471188	1.92475	0	0.000711844	0.015	4295
KEGG_PENTOSE_AND_GLUCURONATE_INTERCONVERSIONS	17	0.717667	1.92432	0	0.000690907	0.015	2646
KEGG_PATHWAYS_IN_CANCER	292	0.459357	1.9143	0	0.000752576	0.017	6504
KEGG_WNT_SIGNALING_PATHWAY	130	0.490318	1.89999	0	0.000859343	0.02	5427
KEGG_PYRIMIDINE_METABOLISM	91	0.543146	1.88823	0	0.00117461	0.027	7255
KEGG_GAP_JUNCTION	74	0.531604	1.88291	0	0.00126498	0.029	3594
KEGG_LEISHMANIA_INFECTION	66	0.556253	1.88088	0.00191571	0.00123254	0.029	5078
KEGG_EPITHELIAL_CELL_SIGNALING_IN_HELICOBACTER_PYLORI_INFECTION	63	0.539465	1.87771	0	0.00120173	0.029	6322
KEGG_PROTEIN_EXPORT	22	0.680459	1.87611	0.00195312	0.00117242	0.029	3351
KEGG_TGF_BETA_SIGNALING_PATHWAY	78	0.515759	1.86992	0	0.0012178	0.031	6291
KEGG_ASTHMA	20	0.750258	1.8697	0.00393701	0.00118948	0.031	3428
KEGG_TIGHT_JUNCTION	110	0.47885	1.86385	0	0.00133685	0.035	5451
KEGG_LYSOSOME	116	0.51486	1.85565	0	0.00148942	0.04	6004
KEGG_N_GLYCAN_BIOSYNTHESIS	46	0.574701	1.85186	0	0.00158707	0.042	3494
KEGG_ECM_RECEPTOR_INTERACTION	75	0.52199	1.84843	0	0.00171832	0.045	1736
KEGG_HOMOLOGOUS_RECOMBINATION	28	0.63921	1.8482	0	0.00168252	0.045	2594
KEGG_ASCORBATE_AND_ALDARATE_METABOLISM	15	0.726914	1.83435	0.00213675	0.00195217	0.052	2495
KEGG_AMYOTROPHIC_LATERAL_SCLEROSIS_ALS	44	0.55305	1.82862	0	0.00209918	0.058	4909
KEGG_O_GLYCAN_BIOSYNTHESIS	21	0.639613	1.82054	0.00204082	0.00240438	0.065	3171
KEGG_NATURAL_KILLER_CELL_MEDIATED_CYTOTOXICITY	107	0.473333	1.80458	0	0.00299769	0.082	5333
KEGG_ADHERENS_JUNCTION	71	0.524747	1.80336	0	0.00294113	0.082	2675
KEGG_COLORECTAL_CANCER	61	0.51766	1.80059	0	0.00296396	0.082	3510
KEGG_STARCH_AND_SUCROSE_METABOLISM	32	0.596869	1.79592	0.00195312	0.00315676	0.088	3087
KEGG_COMPLEMENT_AND_COAGULATION_CASCADES	53	0.497858	1.79484	0	0.00312351	0.088	2733
KEGG_NEUROTROPHIN_SIGNALING_PATHWAY	121	0.477535	1.79108	0	0.00324864	0.094	4588
KEGG_LEUKOCYTE_TRANSENDOTHELIAL_MIGRATION	103	0.464621	1.77182	0	0.00389438	0.11	4958
KEGG_FOCAL_ADHESION	186	0.446925	1.76928	0	0.00404908	0.117	4293
KEGG_RNA_POLYMERASE	29	0.597899	1.75787	0.00200401	0.00461544	0.133	3424
KEGG_PROSTATE_CANCER	84	0.484228	1.74498	0	0.00500081	0.144	4621
KEGG_CYTOKINE_CYTOKINE_RECEPTOR_INTERACTION	193	0.403428	1.74437	0	0.00496451	0.145	6871
KEGG_THYROID_CANCER	26	0.598024	1.73978	0.00380228	0.0050813	0.15	1628
KEGG_GLIOMA	60	0.490732	1.73656	0.00194175	0.00512356	0.153	3479
KEGG_CHEMOKINE_SIGNALING_PATHWAY	163	0.427978	1.73516	0	0.0050994	0.155	4715
KEGG_INOSITOL_PHOSPHATE_METABOLISM	52	0.491457	1.73246	0.00188324	0.00515872	0.157	5057
KEGG_STEROID_HORMONE_BIOSYNTHESIS	30	0.580404	1.72719	0.0126582	0.00555692	0.17	3771
KEGG_PHOSPHATIDYLINOSITOL_SIGNALING_SYSTEM	69	0.466842	1.72521	0	0.00566178	0.177	5603
KEGG_ENDOCYTOSIS	168	0.431061	1.72501	0	0.00557972	0.177	6504
KEGG_REGULATION_OF_ACTIN_CYTOSKELETON	186	0.430074	1.72286	0	0.00568176	0.181	6619
KEGG_TOLL_LIKE_RECEPTOR_SIGNALING_PATHWAY	85	0.46742	1.7181	0	0.00607053	0.193	6309
KEGG_SMALL_CELL_LUNG_CANCER	81	0.474499	1.71307	0	0.00623023	0.198	6290
KEGG_DRUG_METABOLISM_OTHER_ENZYMES	31	0.56662	1.70995	0.0020202	0.00639627	0.204	5939
KEGG_MELANOGENESIS	84	0.465786	1.6953	0	0.00776226	0.237	4715
KEGG_VIBRIO_CHOLERAE_INFECTION	47	0.518228	1.69528	0.00404858	0.00765876	0.237	3706
KEGG_JAK_STAT_SIGNALING_PATHWAY	108	0.434332	1.69338	0	0.00769397	0.242	7215
KEGG_INTESTINAL_IMMUNE_NETWORK_FOR_IGA_PRODUCTION	41	0.51264	1.69283	0.00779727	0.00764621	0.244	5239
KEGG_PYRUVATE_METABOLISM	34	0.550917	1.681	0.00389864	0.00853183	0.268	3998
KEGG_INSULIN_SIGNALING_PATHWAY	123	0.446117	1.66928	0	0.00938696	0.291	3479
KEGG_GLYCEROPHOSPHOLIPID_METABOLISM	59	0.490109	1.66414	0.00378788	0.00960536	0.297	7128
KEGG_PORPHYRIN_AND_CHLOROPHYLL_METABOLISM	30	0.538338	1.66196	0.00796813	0.00969563	0.303	5121
KEGG_SNARE_INTERACTIONS_IN_VESICULAR_TRANSPORT	37	0.512421	1.65607	0	0.0100918	0.313	6396
KEGG_FC_GAMMA_R_MEDIATED_PHAGOCYTOSIS	86	0.460626	1.64777	0.00362319	0.0106725	0.331	6383
KEGG_CYTOSOLIC_DNA_SENSING_PATHWAY	41	0.521812	1.63961	0.00578035	0.0111356	0.345	7833
KEGG_RIG_I_LIKE_RECEPTOR_SIGNALING_PATHWAY	51	0.50293	1.6336	0.00546448	0.0118035	0.362	7322
KEGG_MELANOMA	60	0.443656	1.63205	0.00603622	0.0118894	0.367	4293
KEGG_BASAL_CELL_CARCINOMA	44	0.480416	1.63073	0.0043384	0.0118596	0.37	189
KEGG_ENDOMETRIAL_CANCER	49	0.484804	1.62973	0.0039604	0.0117947	0.372	5898
KEGG_VASCULAR_SMOOTH_MUSCLE_CONTRACTION	91	0.446899	1.62744	0.00198413	0.0119899	0.379	5585
KEGG_SPHINGOLIPID_METABOLISM	32	0.5251	1.62697	0.00361011	0.0119562	0.38	7545
KEGG_METABOLISM_OF_XENOBIOTICS_BY_CYTOCHROME_P450	41	0.510592	1.62335	0.0136986	0.0121594	0.385	1409
KEGG_MAPK_SIGNALING_PATHWAY	227	0.397389	1.62242	0	0.012118	0.387	6731
KEGG_GLUTATHIONE_METABOLISM	42	0.516754	1.61191	0.0114723	0.013111	0.412	2554
KEGG_AMINO_SUGAR_AND_NUCLEOTIDE_SUGAR_METABOLISM	42	0.512067	1.6012	0.00587084	0.0138885	0.427	6276
KEGG_GLYCOSYLPHOSPHATIDYLINOSITOL_GPI_ANCHOR_BIOSYNTHESIS	24	0.552713	1.58497	0.00760456	0.0163438	0.47	5375
KEGG_CYSTEINE_AND_METHIONINE_METABOLISM	29	0.545092	1.58387	0.01417	0.0163107	0.472	2725
KEGG_T_CELL_RECEPTOR_SIGNALING_PATHWAY	100	0.416364	1.57714	0.00378072	0.0172711	0.488	4349
KEGG_AXON_GUIDANCE	116	0.405035	1.57207	0.00186916	0.0178439	0.504	8181
KEGG_CITRATE_CYCLE_TCA_CYCLE	29	0.522557	1.57173	0.0176125	0.0177449	0.506	5553
KEGG_NOTCH_SIGNALING_PATHWAY	45	0.46659	1.57129	0.00808081	0.017615	0.506	7552
KEGG_BLADDER_CANCER	39	0.492994	1.57045	0.0094162	0.0176295	0.511	3658
KEGG_PROPANOATE_METABOLISM	29	0.528883	1.5689	0.028463	0.0176443	0.514	4197
KEGG_GLYCOSPHINGOLIPID_BIOSYNTHESIS_LACTO_AND_NEOLACTO_SERIES	23	0.546799	1.56308	0.00804829	0.0185379	0.53	3828
KEGG_ONE_CARBON_POOL_BY_FOLATE	17	0.600768	1.56167	0.0118343	0.0185284	0.532	2672
KEGG_PANCREATIC_CANCER	68	0.440413	1.55723	0.00769231	0.019116	0.542	4478
KEGG_NON_SMALL_CELL_LUNG_CANCER	51	0.457506	1.55624	0.00982318	0.0192003	0.544	3479
KEGG_PHENYLALANINE_METABOLISM	16	0.550859	1.55353	0.0277228	0.0193467	0.548	198
KEGG_NOD_LIKE_RECEPTOR_SIGNALING_PATHWAY	59	0.477115	1.55312	0.0108499	0.0192164	0.548	6338
KEGG_TASTE_TRANSDUCTION	19	0.536417	1.55102	0.0307018	0.019391	0.554	3594
KEGG_GALACTOSE_METABOLISM	21	0.569531	1.52737	0.0311891	0.0236283	0.612	3520
KEGG_PEROXISOME	74	0.438787	1.52558	0.00576923	0.0237012	0.614	5734
KEGG_B_CELL_RECEPTOR_SIGNALING_PATHWAY	71	0.432079	1.52479	0.00543478	0.0236688	0.618	8191
KEGG_RENAL_CELL_CARCINOMA	69	0.436471	1.52207	0.0110906	0.0239183	0.627	6619
KEGG_DRUG_METABOLISM_CYTOCHROME_P450	43	0.46805	1.52108	0.0330097	0.0239353	0.63	1409
KEGG_VASOPRESSIN_REGULATED_WATER_REABSORPTION	40	0.478287	1.51735	0.0150659	0.0246505	0.645	7082
KEGG_RETINOL_METABOLISM	33	0.47645	1.51258	0.0318091	0.0254059	0.657	3524
KEGG_GLYCEROLIPID_METABOLISM	35	0.473439	1.51096	0.0292398	0.0255083	0.659	5490
KEGG_TYPE_II_DIABETES_MELLITUS	39	0.473126	1.49491	0.025	0.0288563	0.7	6309
KEGG_AMINOACYL_TRNA_BIOSYNTHESIS	41	0.473321	1.48514	0.0177866	0.0309507	0.721	7438
KEGG_CHRONIC_MYELOID_LEUKEMIA	72	0.414962	1.4712	0.0114504	0.0338848	0.757	4349
KEGG_ADIPOCYTOKINE_SIGNALING_PATHWAY	59	0.423582	1.46408	0.0179533	0.0357424	0.777	4349
KEGG_TYROSINE_METABOLISM	32	0.464501	1.44992	0.0403226	0.0399408	0.799	6847
KEGG_GLYCOSAMINOGLYCAN_DEGRADATION	18	0.5582	1.44543	0.0385356	0.0411897	0.805	1578
KEGG_ERBB_SIGNALING_PATHWAY	84	0.393886	1.43855	0.0107335	0.0432557	0.82	9287
KEGG_GLYCINE_SERINE_AND_THREONINE_METABOLISM	31	0.424409	1.43384	0.0580913	0.0445484	0.83	6041
KEGG_GNRH_SIGNALING_PATHWAY	81	0.409196	1.42437	0.0168539	0.0475492	0.842	6731
KEGG_FATTY_ACID_METABOLISM	36	0.455215	1.42343	0.0578035	0.0474228	0.842	4024
KEGG_MATURITY_ONSET_DIABETES_OF_THE_YOUNG	17	0.537211	1.41038	0.0788955	0.0518768	0.858	3268
KEGG_VALINE_LEUCINE_AND_ISOLEUCINE_DEGRADATION	44	0.437169	1.40801	0.0545113	0.052419	0.862	7887
KEGG_PRIMARY_IMMUNODEFICIENCY	34	0.414255	1.39399	0.061144	0.0576573	0.883	8399
KEGG_LONG_TERM_DEPRESSION	52	0.40097	1.3933	0.0442308	0.0574889	0.884	8051
KEGG_GLYCOSAMINOGLYCAN_BIOSYNTHESIS_HEPARAN_SULFATE	20	0.509123	1.37749	0.0854369	0.0635002	0.899	7354
KEGG_LYSINE_DEGRADATION	41	0.436569	1.37524	0.0490018	0.0639292	0.902	7558
KEGG_BASAL_TRANSCRIPTION_FACTORS	31	0.446742	1.37141	0.0856031	0.0653513	0.906	7566
KEGG_HEMATOPOIETIC_CELL_LINEAGE	74	0.354914	1.36984	0.0351967	0.0655696	0.908	5270
KEGG_ARRHYTHMOGENIC_RIGHT_VENTRICULAR_CARDIOMYOPATHY_ARVC	61	0.388814	1.35931	0.0504673	0.0703253	0.921	6532
KEGG_DORSO_VENTRAL_AXIS_FORMATION	22	0.472986	1.35744	0.0867052	0.070747	0.923	8395
KEGG_ARGININE_AND_PROLINE_METABOLISM	47	0.409058	1.35272	0.0616016	0.0725201	0.924	4818
KEGG_VEGF_SIGNALING_PATHWAY	62	0.384787	1.32629	0.0651341	0.0857338	0.938	5208
KEGG_PANTOTHENATE_AND_COA_BIOSYNTHESIS	15	0.518178	1.32576	0.123772	0.0854452	0.938	3379
KEGG_PPAR_SIGNALING_PATHWAY	54	0.370488	1.32203	0.055336	0.0870396	0.941	8392
KEGG_BUTANOATE_METABOLISM	31	0.434751	1.31433	0.109375	0.0909628	0.947	2708
KEGG_SELENOAMINO_ACID_METABOLISM	25	0.440978	1.31205	0.11575	0.091798	0.951	6847
KEGG_OTHER_GLYCAN_DEGRADATION	15	0.498944	1.28715	0.160321	0.107189	0.968	8171
KEGG_GLYCOSAMINOGLYCAN_BIOSYNTHESIS_CHONDROITIN_SULFATE	21	0.453888	1.28158	0.140625	0.110498	0.971	9388
KEGG_NICOTINATE_AND_NICOTINAMIDE_METABOLISM	19	0.479049	1.27763	0.149533	0.11252	0.972	7597
KEGG_ACUTE_MYELOID_LEUKEMIA	57	0.371563	1.27251	0.10566	0.114846	0.974	7322
KEGG_FC_EPSILON_RI_SIGNALING_PATHWAY	65	0.360113	1.27028	0.0938086	0.115659	0.975	9145
KEGG_ABC_TRANSPORTERS	33	0.413423	1.25734	0.1167	0.124614	0.979	4750
KEGG_PRION_DISEASES	31	0.406782	1.24065	0.155598	0.136646	0.982	6550
KEGG_TRYPTOPHAN_METABOLISM	33	0.39235	1.23463	0.153689	0.140599	0.983	4024
KEGG_BIOSYNTHESIS_OF_UNSATURATED_FATTY_ACIDS	19	0.447726	1.22811	0.181818	0.145466	0.985	3262
KEGG_PENTOSE_PHOSPHATE_PATHWAY	23	0.430642	1.21193	0.180747	0.15881	0.989	1906
KEGG_ETHER_LIPID_METABOLISM	19	0.440113	1.2115	0.190476	0.158161	0.989	7442
KEGG_HISTIDINE_METABOLISM	26	0.381603	1.1533	0.235887	0.216376	0.996	9435
KEGG_REGULATION_OF_AUTOPHAGY	20	0.413753	1.14776	0.274436	0.221419	0.996	9442
KEGG_ALANINE_ASPARTATE_AND_GLUTAMATE_METABOLISM	31	0.366818	1.12458	0.277551	0.247957	0.998	1301
KEGG_HEDGEHOG_SIGNALING_PATHWAY	40	0.337572	1.0957	0.314342	0.284547	0.999	7336
KEGG_GLYCOLYSIS_GLUCONEOGENESIS	47	0.336982	1.0673	0.339921	0.323939	1	2926
KEGG_BETA_ALANINE_METABOLISM	20	0.377613	1.06696	0.353556	0.322467	1	3618
KEGG_DILATED_CARDIOMYOPATHY	74	0.269801	1.04276	0.372781	0.357804	1	5078
KEGG_FRUCTOSE_AND_MANNOSE_METABOLISM	32	0.348017	1.02539	0.401923	0.385444	1	3626
KEGG_ARACHIDONIC_ACID_METABOLISM	38	0.289841	0.924888	0.58613	0.572977	1	1808
KEGG_HYPERTROPHIC_CARDIOMYOPATHY_HCM	68	0.229232	0.860476	0.736031	0.70819	1	6532
KEGG_MTOR_SIGNALING_PATHWAY	49	0.224187	0.756406	0.909804	0.893925	1	4403
KEGG_NITROGEN_METABOLISM	18	0.24618	0.665679	0.932515	0.973355	1	443
KEGG_NEUROACTIVE_LIGAND_RECEPTOR_INTERACTION	138	0.139766	0.6635	0.995305	0.968714	1	8962

## Sheet: CSC vs Cancer4
Up-regulated pathway list of CSC vs Cancer4
Pathway nname	SIZE	Enrichment Score	Normalized Enrichment Score	Normalized p.value	FDR q.value	FWER p.value	RANK AT MAX
KEGG_CELL_CYCLE	120	0.794535	3.12494	0	0	0	1321
KEGG_OOCYTE_MEIOSIS	98	0.77306	3.0677	0	0	0	1137
KEGG_SPLICEOSOME	123	0.744275	2.8406	0	0	0	2785
KEGG_PROGESTERONE_MEDIATED_OOCYTE_MATURATION	79	0.701036	2.75654	0	0	0	1785
KEGG_PATHOGENIC_ESCHERICHIA_COLI_INFECTION	50	0.791791	2.73178	0	0	0	1232
KEGG_GAP_JUNCTION	74	0.714668	2.72148	0	0	0	652
KEGG_DNA_REPLICATION	36	0.871241	2.71664	0	0	0	1299
KEGG_PROTEASOME	42	0.842524	2.65062	0	0	0	1573
KEGG_PYRIMIDINE_METABOLISM	91	0.680054	2.62687	0	0	0	1524
KEGG_BASE_EXCISION_REPAIR	33	0.803293	2.61915	0	0	0	1103
KEGG_RNA_DEGRADATION	56	0.720324	2.60816	0	0	0	2391
KEGG_PARKINSONS_DISEASE	106	0.723359	2.5239	0	0	0	2456
KEGG_P53_SIGNALING_PATHWAY	62	0.67797	2.50304	0	0	0	1137
KEGG_NUCLEOTIDE_EXCISION_REPAIR	44	0.727679	2.4857	0	0	0	2513
KEGG_ALZHEIMERS_DISEASE	143	0.648509	2.4284	0	0	0	2910
KEGG_HUNTINGTONS_DISEASE	164	0.63104	2.41853	0	0	0	1987
KEGG_MISMATCH_REPAIR	23	0.822139	2.4037	0	0	0	966
KEGG_OXIDATIVE_PHOSPHORYLATION	108	0.686638	2.38599	0	0	0	2910
KEGG_HOMOLOGOUS_RECOMBINATION	28	0.733902	2.32625	0	0	0	2344
KEGG_SYSTEMIC_LUPUS_ERYTHEMATOSUS	96	0.588759	2.3198	0	0	0	1287
KEGG_ONE_CARBON_POOL_BY_FOLATE	17	0.803789	2.24562	0	0	0	1594
KEGG_PURINE_METABOLISM	147	0.519957	2.19179	0	0	0	1249
KEGG_PYRUVATE_METABOLISM	34	0.644582	2.08808	0	0.000216597	0.004	3707
KEGG_UBIQUITIN_MEDIATED_PROTEOLYSIS	130	0.495904	2.01938	0	0.000380348	0.007	2376
KEGG_OLFACTORY_TRANSDUCTION	24	0.711807	2.00191	0	0.000539661	0.01	1871
KEGG_DRUG_METABOLISM_OTHER_ENZYMES	31	0.625125	1.98218	0	0.000641501	0.012	2615
KEGG_FRUCTOSE_AND_MANNOSE_METABOLISM	32	0.578794	1.87626	0	0.00238948	0.041	1228
KEGG_CITRATE_CYCLE_TCA_CYCLE	29	0.593885	1.86659	0.002	0.00276097	0.051	3552
KEGG_GALACTOSE_METABOLISM	21	0.637396	1.8227	0.00203252	0.00457296	0.086	2286
KEGG_SMALL_CELL_LUNG_CANCER	81	0.462575	1.82195	0	0.00442053	0.086	1389
KEGG_LYSINE_DEGRADATION	41	0.518074	1.80191	0	0.00525192	0.101	2675
KEGG_CARDIAC_MUSCLE_CONTRACTION	56	0.521105	1.78869	0.0018315	0.00588041	0.116	830
KEGG_PENTOSE_AND_GLUCURONATE_INTERCONVERSIONS	17	0.665905	1.78606	0.00199203	0.00576064	0.118	948
KEGG_VASCULAR_SMOOTH_MUSCLE_CONTRACTION	91	0.417252	1.73808	0	0.00944795	0.186	1871
KEGG_LONG_TERM_POTENTIATION	57	0.476126	1.72811	0.00202429	0.0102035	0.205	1871
KEGG_CYSTEINE_AND_METHIONINE_METABOLISM	29	0.556465	1.71903	0.00220264	0.0109799	0.227	2008
KEGG_GLYCOLYSIS_GLUCONEOGENESIS	47	0.498773	1.71817	0.0105932	0.0107085	0.227	1244
KEGG_GLUTATHIONE_METABOLISM	42	0.490678	1.68283	0.00766283	0.0138285	0.282	1679
KEGG_GLYCOSYLPHOSPHATIDYLINOSITOL_GPI_ANCHOR_BIOSYNTHESIS	24	0.535173	1.6805	0.0113122	0.0136948	0.285	2954
KEGG_REGULATION_OF_ACTIN_CYTOSKELETON	186	0.383645	1.66985	0	0.0148523	0.315	2146
KEGG_RNA_POLYMERASE	29	0.530309	1.64732	0	0.0179663	0.376	1249
KEGG_PATHWAYS_IN_CANCER	292	0.361515	1.64154	0	0.0186075	0.396	2521
KEGG_AMINOACYL_TRNA_BIOSYNTHESIS	41	0.454801	1.56232	0.00956938	0.0348617	0.591	6204
KEGG_DILATED_CARDIOMYOPATHY	74	0.402248	1.55605	0.0153257	0.0358068	0.595	2146
KEGG_VASOPRESSIN_REGULATED_WATER_REABSORPTION	40	0.435196	1.54098	0.0207469	0.0390191	0.631	3683
KEGG_PENTOSE_PHOSPHATE_PATHWAY	23	0.505726	1.51616	0.039916	0.0460262	0.683	1876
KEGG_FATTY_ACID_METABOLISM	36	0.442289	1.50007	0.033543	0.0510272	0.719	2764
KEGG_N_GLYCAN_BIOSYNTHESIS	46	0.422185	1.46956	0.0278373	0.0633495	0.792	3192
KEGG_BUTANOATE_METABOLISM	31	0.447721	1.46789	0.0367965	0.0627494	0.793	2924
KEGG_PANCREATIC_CANCER	68	0.384961	1.44862	0.00934579	0.0702553	0.826	2299
KEGG_AMYOTROPHIC_LATERAL_SCLEROSIS_ALS	44	0.411513	1.43225	0.0351967	0.0765933	0.852	1945
KEGG_CALCIUM_SIGNALING_PATHWAY	127	0.329208	1.41986	0.0141988	0.0813857	0.867	2857
KEGG_ECM_RECEPTOR_INTERACTION	75	0.370709	1.40776	0.0400943	0.0865465	0.889	4080
KEGG_VALINE_LEUCINE_AND_ISOLEUCINE_DEGRADATION	44	0.39419	1.39762	0.0469799	0.0910972	0.899	2924
KEGG_BETA_ALANINE_METABOLISM	20	0.481965	1.39356	0.0813704	0.091873	0.903	2552
KEGG_GLYCEROLIPID_METABOLISM	35	0.413585	1.38291	0.0490405	0.0979352	0.915	4177
KEGG_COLORECTAL_CANCER	61	0.368468	1.37958	0.0348028	0.0983025	0.919	675
KEGG_HYPERTROPHIC_CARDIOMYOPATHY_HCM	68	0.360951	1.35608	0.0670611	0.111447	0.937	1198
KEGG_GLIOMA	60	0.362946	1.35241	0.0572034	0.111845	0.939	958
KEGG_PROTEIN_EXPORT	22	0.47174	1.34877	0.12395	0.112828	0.94	4627
KEGG_NEUROTROPHIN_SIGNALING_PATHWAY	121	0.321139	1.32178	0.0408163	0.132426	0.966	2049
KEGG_VIBRIO_CHOLERAE_INFECTION	47	0.361054	1.28096	0.112583	0.166164	0.979	2275
KEGG_WNT_SIGNALING_PATHWAY	130	0.291635	1.2312	0.0835381	0.22008	0.99	2486
KEGG_FOCAL_ADHESION	186	0.27907	1.20701	0.0737327	0.246899	0.992	3515
KEGG_TIGHT_JUNCTION	110	0.289914	1.17068	0.14862	0.295251	0.997	3556
KEGG_PROPANOATE_METABOLISM	29	0.362141	1.16032	0.210412	0.306434	0.997	2499
KEGG_THYROID_CANCER	26	0.367431	1.15117	0.253608	0.315933	0.997	1197
KEGG_INSULIN_SIGNALING_PATHWAY	123	0.273094	1.14273	0.181818	0.326626	0.999	3431
KEGG_GNRH_SIGNALING_PATHWAY	81	0.283498	1.12166	0.235931	0.358509	0.999	5065
KEGG_ETHER_LIPID_METABOLISM	19	0.362315	1.1168	0.311284	0.361744	0.999	5101
KEGG_BLADDER_CANCER	39	0.328833	1.11314	0.267819	0.362918	0.999	2328
KEGG_BIOSYNTHESIS_OF_UNSATURATED_FATTY_ACIDS	19	0.372233	1.10468	0.289352	0.371942	0.999	3257
KEGG_ARRHYTHMOGENIC_RIGHT_VENTRICULAR_CARDIOMYOPATHY_ARVC	61	0.300986	1.10365	0.287755	0.368637	0.999	2999
KEGG_BASAL_TRANSCRIPTION_FACTORS	31	0.332024	1.08541	0.315421	0.39707	1	6149
KEGG_AMINO_SUGAR_AND_NUCLEOTIDE_SUGAR_METABOLISM	42	0.30214	1.04556	0.366525	0.472659	1	3805
KEGG_FC_GAMMA_R_MEDIATED_PHAGOCYTOSIS	86	0.264775	1.04498	0.339066	0.467665	1	5308
KEGG_ALANINE_ASPARTATE_AND_GLUTAMATE_METABOLISM	31	0.314932	1.02273	0.418919	0.508842	1	2777
KEGG_ANTIGEN_PROCESSING_AND_PRESENTATION	61	0.30766	1.02182	0.404211	0.504465	1	1785
KEGG_APOPTOSIS	81	0.256706	1.00811	0.417266	0.529945	1	3780
KEGG_LEUKOCYTE_TRANSENDOTHELIAL_MIGRATION	103	0.248376	1.00513	0.459402	0.53012	1	3556
KEGG_PEROXISOME	74	0.260965	0.997501	0.452555	0.541706	1	4064
KEGG_VEGF_SIGNALING_PATHWAY	62	0.265658	0.993526	0.466667	0.544185	1	3579
KEGG_PRION_DISEASES	31	0.30607	0.993187	0.451613	0.538494	1	1684
KEGG_SNARE_INTERACTIONS_IN_VESICULAR_TRANSPORT	37	0.284813	0.97046	0.498906	0.583561	1	5618
KEGG_TGF_BETA_SIGNALING_PATHWAY	78	0.244098	0.965931	0.504425	0.587	1	1092
KEGG_PORPHYRIN_AND_CHLOROPHYLL_METABOLISM	30	0.293632	0.961395	0.513944	0.591007	1	3134
KEGG_MELANOGENESIS	84	0.23976	0.958051	0.52439	0.592474	1	2337
KEGG_GLYCINE_SERINE_AND_THREONINE_METABOLISM	31	0.282017	0.939838	0.53112	0.627935	1	1414
KEGG_PANTOTHENATE_AND_COA_BIOSYNTHESIS	15	0.345857	0.934587	0.551064	0.633391	1	1408
KEGG_RENAL_CELL_CARCINOMA	69	0.245101	0.931858	0.610599	0.632596	1	3993
KEGG_SELENOAMINO_ACID_METABOLISM	25	0.302419	0.931155	0.571429	0.627471	1	2103
KEGG_NICOTINATE_AND_NICOTINAMIDE_METABOLISM	19	0.309974	0.908728	0.582418	0.672085	1	4920
KEGG_MELANOMA	60	0.242695	0.905123	0.687225	0.673486	1	1551
KEGG_ADHERENS_JUNCTION	71	0.238899	0.891643	0.695749	0.696542	1	2337
KEGG_GLYCOSAMINOGLYCAN_BIOSYNTHESIS_HEPARAN_SULFATE	20	0.292842	0.862437	0.654959	0.754493	1	1424
KEGG_NITROGEN_METABOLISM	18	0.303873	0.860131	0.695652	0.751768	1	3719
KEGG_PHOSPHATIDYLINOSITOL_SIGNALING_SYSTEM	69	0.218325	0.841941	0.808901	0.781321	1	1981
KEGG_MAPK_SIGNALING_PATHWAY	227	0.182183	0.822255	0.935561	0.811772	1	3003
KEGG_SPHINGOLIPID_METABOLISM	32	0.245167	0.811371	0.760965	0.824422	1	3316
KEGG_ASCORBATE_AND_ALDARATE_METABOLISM	15	0.301856	0.78349	0.739479	0.862801	1	2354
KEGG_GLYCOSAMINOGLYCAN_BIOSYNTHESIS_CHONDROITIN_SULFATE	21	0.256587	0.765882	0.849188	0.880781	1	3699
KEGG_CHRONIC_MYELOID_LEUKEMIA	72	0.194025	0.740845	0.962877	0.904279	1	1873
