# Supplementary material for: Identification of a novel cancer stem cell subpopulation that promotes progression of human fatal renal cell carcinoma by single-cell RNA-seq analysis
Source: Int J Biol Sci. 2020 Oct 17;16(16):3149–62. doi: 10.7150/ijbs.46645 (PMC7645996; doi:10.7150/ijbs.46645)
Supplement: Supplementary file 5 — Supplementary table 4. [file ijbsv16p3149s5.xls]

## Sheet: CSC vs Cancer1
Down-regulated pathway list of CSC vs Cancer1
Pathway name	SIZE	Eenrichment Score	Normalized Enrichment Score	Normalized p.value	FDR q.value	FWER p.value	RANK AT MAX
KEGG_COMPLEMENT_AND_COAGULATION_CASCADES	53	-0.684882	-2.32734	0	0	0	2210
KEGG_RETINOL_METABOLISM	33	-0.64321	-2.15084	0	0	0	4090
KEGG_ENDOCYTOSIS	168	-0.507584	-2.13974	0	0	0	4759
KEGG_HISTIDINE_METABOLISM	26	-0.661323	-2.08012	0	0.000803046	0.003	3447
KEGG_LYSOSOME	116	-0.533102	-2.06649	0	0.000642436	0.003	4686
KEGG_MAPK_SIGNALING_PATHWAY	227	-0.453145	-2.04356	0	0.00150214	0.007	4116
KEGG_ARACHIDONIC_ACID_METABOLISM	38	-0.616347	-2.04055	0	0.00143454	0.008	4072
KEGG_PROTEIN_EXPORT	22	-0.72182	-2.02547	0	0.00144207	0.008	3847
KEGG_VASOPRESSIN_REGULATED_WATER_REABSORPTION	40	-0.603811	-2.01995	0	0.00158526	0.009	5401
KEGG_ARGININE_AND_PROLINE_METABOLISM	47	-0.593825	-1.99994	0	0.00200544	0.013	3563
KEGG_EPITHELIAL_CELL_SIGNALING_IN_HELICOBACTER_PYLORI_INFECTION	63	-0.532756	-1.97667	0	0.00239979	0.017	4004
KEGG_STEROID_HORMONE_BIOSYNTHESIS	30	-0.612252	-1.9759	0	0.00219981	0.017	3868
KEGG_NOTCH_SIGNALING_PATHWAY	45	-0.55995	-1.96132	0	0.00220719	0.019	3877
KEGG_DRUG_METABOLISM_CYTOCHROME_P450	43	-0.568063	-1.92934	0.00409836	0.00341681	0.03	1738
KEGG_ANTIGEN_PROCESSING_AND_PRESENTATION	61	-0.542173	-1.91664	0	0.00349957	0.032	1975
KEGG_LYSINE_DEGRADATION	41	-0.557874	-1.90205	0.00178253	0.00435297	0.042	4284
KEGG_NITROGEN_METABOLISM	18	-0.646958	-1.90075	0.00195312	0.00423164	0.043	1068
KEGG_NOD_LIKE_RECEPTOR_SIGNALING_PATHWAY	59	-0.526105	-1.89314	0	0.00417422	0.045	5555
KEGG_RIBOSOME	85	-0.666613	-1.87525	0.00592885	0.00494659	0.055	2387
KEGG_GLYCOLYSIS_GLUCONEOGENESIS	47	-0.568875	-1.84609	0.00198413	0.00721795	0.082	2219
KEGG_SNARE_INTERACTIONS_IN_VESICULAR_TRANSPORT	37	-0.556479	-1.84183	0.00183486	0.00727719	0.087	5951
KEGG_AMINO_SUGAR_AND_NUCLEOTIDE_SUGAR_METABOLISM	42	-0.552288	-1.83537	0.00185529	0.00754347	0.097	6391
KEGG_VIBRIO_CHOLERAE_INFECTION	47	-0.528538	-1.81584	0.00181159	0.00902503	0.116	1737
KEGG_METABOLISM_OF_XENOBIOTICS_BY_CYTOCHROME_P450	41	-0.540496	-1.79414	0.00809717	0.010435	0.138	1667
KEGG_NEUROACTIVE_LIGAND_RECEPTOR_INTERACTION	138	-0.393925	-1.78632	0	0.0111469	0.156	3872
KEGG_CYTOSOLIC_DNA_SENSING_PATHWAY	41	-0.526907	-1.77561	0	0.0114885	0.165	7980
KEGG_ADIPOCYTOKINE_SIGNALING_PATHWAY	59	-0.471093	-1.77437	0	0.0112303	0.166	6915
KEGG_PEROXISOME	74	-0.478849	-1.76779	0	0.0117943	0.174	4585
KEGG_ERBB_SIGNALING_PATHWAY	84	-0.439503	-1.76117	0.00359712	0.0123067	0.189	6677
KEGG_PENTOSE_PHOSPHATE_PATHWAY	23	-0.599893	-1.75363	0.0130841	0.0128455	0.204	2219
KEGG_CITRATE_CYCLE_TCA_CYCLE	29	-0.557397	-1.70891	0.00766283	0.0191213	0.283	5704
KEGG_ACUTE_MYELOID_LEUKEMIA	57	-0.452782	-1.7089	0.00591716	0.0185237	0.283	6841
KEGG_ASCORBATE_AND_ALDARATE_METABOLISM	15	-0.610674	-1.70837	0.0101215	0.0180771	0.284	1796
KEGG_RNA_POLYMERASE	29	-0.535956	-1.69705	0.00371058	0.0199481	0.308	4081
KEGG_ABC_TRANSPORTERS	33	-0.494571	-1.69593	0.00784314	0.0194929	0.309	6121
KEGG_SPHINGOLIPID_METABOLISM	32	-0.510388	-1.66668	0.00877193	0.0238968	0.364	4588
KEGG_MTOR_SIGNALING_PATHWAY	49	-0.451037	-1.66536	0.00795229	0.0238232	0.37	6658
KEGG_CYTOKINE_CYTOKINE_RECEPTOR_INTERACTION	193	-0.354975	-1.66134	0	0.0239913	0.375	2369
KEGG_SPLICEOSOME	123	-0.433296	-1.64665	0.008	0.0273557	0.414	4707
KEGG_FATTY_ACID_METABOLISM	36	-0.504947	-1.64083	0.00582524	0.0282786	0.433	4284
KEGG_CHRONIC_MYELOID_LEUKEMIA	72	-0.417308	-1.63713	0.00607287	0.0286845	0.441	6677
KEGG_INTESTINAL_IMMUNE_NETWORK_FOR_IGA_PRODUCTION	41	-0.464946	-1.634	0.0142857	0.0288656	0.452	4246
KEGG_PHENYLALANINE_METABOLISM	16	-0.57906	-1.63075	0.0120724	0.0292911	0.459	1231
KEGG_TOLL_LIKE_RECEPTOR_SIGNALING_PATHWAY	85	-0.406419	-1.62784	0.0019802	0.029178	0.46	5719
KEGG_TYROSINE_METABOLISM	32	-0.489856	-1.62068	0.00910747	0.0305309	0.478	3955
KEGG_OTHER_GLYCAN_DEGRADATION	15	-0.606869	-1.61715	0.0155945	0.030692	0.484	4952
KEGG_VALINE_LEUCINE_AND_ISOLEUCINE_DEGRADATION	44	-0.474975	-1.60046	0.0133333	0.0345862	0.514	5010
KEGG_RIG_I_LIKE_RECEPTOR_SIGNALING_PATHWAY	51	-0.451224	-1.59233	0.00352734	0.0361342	0.53	8721
KEGG_JAK_STAT_SIGNALING_PATHWAY	108	-0.381159	-1.58343	0.0019084	0.0383232	0.554	5721
KEGG_HUNTINGTONS_DISEASE	164	-0.417738	-1.5789	0.0245283	0.0385835	0.564	5857
KEGG_PRION_DISEASES	31	-0.472706	-1.57732	0.0154739	0.0383008	0.569	5959
KEGG_PROPANOATE_METABOLISM	29	-0.523601	-1.57652	0.027668	0.0378407	0.569	4653
KEGG_RENAL_CELL_CARCINOMA	69	-0.410075	-1.57606	0.00772201	0.0372603	0.569	5959
KEGG_TRYPTOPHAN_METABOLISM	33	-0.478024	-1.55746	0.0220884	0.0426062	0.603	3447
KEGG_BETA_ALANINE_METABOLISM	20	-0.528162	-1.54889	0.0497018	0.0451553	0.628	4566
KEGG_GLUTATHIONE_METABOLISM	42	-0.469554	-1.54711	0.0358491	0.0451436	0.637	1077
KEGG_GLYCEROPHOSPHOLIPID_METABOLISM	59	-0.418148	-1.54662	0.0110906	0.0445827	0.639	7701
KEGG_T_CELL_RECEPTOR_SIGNALING_PATHWAY	100	-0.372277	-1.54097	0.00907441	0.045844	0.65	8011
KEGG_ALANINE_ASPARTATE_AND_GLUTAMATE_METABOLISM	31	-0.472554	-1.53468	0.0196078	0.0474698	0.66	3563
KEGG_BASAL_TRANSCRIPTION_FACTORS	31	-0.474599	-1.52609	0.0235935	0.0496985	0.677	7006
KEGG_STARCH_AND_SUCROSE_METABOLISM	32	-0.46288	-1.51994	0.0332681	0.0510964	0.692	2591
KEGG_ALZHEIMERS_DISEASE	143	-0.399156	-1.50065	0.0374753	0.0579338	0.726	3872
KEGG_CELL_ADHESION_MOLECULES_CAMS	117	-0.353738	-1.5	0.0102459	0.0573719	0.728	4246
KEGG_SELENOAMINO_ACID_METABOLISM	25	-0.474527	-1.4904	0.0333952	0.0607787	0.744	4652
KEGG_APOPTOSIS	81	-0.374711	-1.49028	0.019084	0.0598998	0.744	6658
KEGG_GNRH_SIGNALING_PATHWAY	81	-0.376489	-1.48693	0.017094	0.0602946	0.748	4255
KEGG_PORPHYRIN_AND_CHLOROPHYLL_METABOLISM	30	-0.44119	-1.475	0.0496183	0.0649952	0.773	2810
KEGG_AXON_GUIDANCE	116	-0.359222	-1.4683	0.0122807	0.0674571	0.793	6070
KEGG_PPAR_SIGNALING_PATHWAY	54	-0.38513	-1.46479	0.0318725	0.0681527	0.797	4546
KEGG_GLYCOSAMINOGLYCAN_DEGRADATION	18	-0.523123	-1.46241	0.0616302	0.068257	0.801	4078
KEGG_GLYCOSYLPHOSPHATIDYLINOSITOL_GPI_ANCHOR_BIOSYNTHESIS	24	-0.473798	-1.45105	0.0518234	0.0730497	0.825	6739
KEGG_TIGHT_JUNCTION	110	-0.361471	-1.44387	0.0259965	0.0755564	0.836	5167
KEGG_OXIDATIVE_PHOSPHORYLATION	108	-0.420756	-1.44108	0.0883534	0.0761687	0.846	5723
KEGG_REGULATION_OF_AUTOPHAGY	20	-0.484853	-1.43097	0.0589319	0.080658	0.854	5190
KEGG_LEUKOCYTE_TRANSENDOTHELIAL_MIGRATION	103	-0.350538	-1.42438	0.0335196	0.0833891	0.859	5144
KEGG_NEUROTROPHIN_SIGNALING_PATHWAY	121	-0.343449	-1.42255	0.0218254	0.0832662	0.865	6669
KEGG_PURINE_METABOLISM	147	-0.33433	-1.39763	0.0265957	0.0970007	0.898	4469
KEGG_LONG_TERM_DEPRESSION	52	-0.381174	-1.39756	0.043659	0.0957999	0.898	8121
KEGG_NATURAL_KILLER_CELL_MEDIATED_CYTOTOXICITY	107	-0.333318	-1.39678	0.026749	0.0950901	0.898	6548
KEGG_VIRAL_MYOCARDITIS	59	-0.391496	-1.39623	0.0526316	0.0943725	0.899	4159
KEGG_PATHWAYS_IN_CANCER	292	-0.300468	-1.3933	0.0201835	0.0953002	0.901	5870
KEGG_TYPE_I_DIABETES_MELLITUS	36	-0.42344	-1.38862	0.0625	0.0974661	0.906	4487
KEGG_ETHER_LIPID_METABOLISM	19	-0.474593	-1.38548	0.0851927	0.0984547	0.912	3450
KEGG_LEISHMANIA_INFECTION	66	-0.365018	-1.37383	0.0615114	0.104457	0.924	4159
KEGG_FRUCTOSE_AND_MANNOSE_METABOLISM	32	-0.442044	-1.37381	0.0913979	0.103242	0.924	2219
KEGG_AUTOIMMUNE_THYROID_DISEASE	30	-0.441012	-1.36373	0.121951	0.109093	0.933	4487
KEGG_UBIQUITIN_MEDIATED_PROTEOLYSIS	130	-0.326318	-1.36078	0.0437063	0.109848	0.934	5838
KEGG_B_CELL_RECEPTOR_SIGNALING_PATHWAY	71	-0.34956	-1.36017	0.0483005	0.108871	0.936	6422
KEGG_SYSTEMIC_LUPUS_ERYTHEMATOSUS	96	-0.330393	-1.35693	0.0340265	0.110167	0.939	2024
KEGG_BUTANOATE_METABOLISM	31	-0.424901	-1.35035	0.0884086	0.113999	0.941	3461
KEGG_ALLOGRAFT_REJECTION	31	-0.439557	-1.34583	0.098	0.116143	0.946	4487
KEGG_GRAFT_VERSUS_HOST_DISEASE	34	-0.414476	-1.3444	0.113248	0.115693	0.947	4487
KEGG_HYPERTROPHIC_CARDIOMYOPATHY_HCM	68	-0.353709	-1.34311	0.0629496	0.115291	0.947	5785
KEGG_CHEMOKINE_SIGNALING_PATHWAY	163	-0.296558	-1.34204	0.0343511	0.114701	0.949	6278
KEGG_RNA_DEGRADATION	56	-0.374109	-1.32698	0.0710173	0.124657	0.96	5928
KEGG_PROSTATE_CANCER	84	-0.331054	-1.32522	0.0645793	0.124652	0.96	5719
KEGG_AMINOACYL_TRNA_BIOSYNTHESIS	41	-0.388929	-1.32009	0.0998117	0.12768	0.964	8771
KEGG_HEDGEHOG_SIGNALING_PATHWAY	40	-0.36948	-1.31433	0.102	0.130616	0.966	5464
KEGG_ARRHYTHMOGENIC_RIGHT_VENTRICULAR_CARDIOMYOPATHY_ARVC	61	-0.346023	-1.28511	0.110526	0.153604	0.975	5269
KEGG_CALCIUM_SIGNALING_PATHWAY	127	-0.29397	-1.28142	0.0631769	0.155181	0.976	4670
KEGG_PARKINSONS_DISEASE	106	-0.37153	-1.27833	0.167689	0.156615	0.977	3723
KEGG_INSULIN_SIGNALING_PATHWAY	123	-0.308645	-1.27797	0.0889292	0.155385	0.977	5959
KEGG_BIOSYNTHESIS_OF_UNSATURATED_FATTY_ACIDS	19	-0.44695	-1.27387	0.161818	0.157127	0.978	3764
KEGG_NON_SMALL_CELL_LUNG_CANCER	51	-0.342122	-1.27158	0.10978	0.157366	0.978	6042
KEGG_ADHERENS_JUNCTION	71	-0.334727	-1.268	0.122776	0.158818	0.98	5291
KEGG_MATURITY_ONSET_DIABETES_OF_THE_YOUNG	17	-0.454321	-1.25818	0.18677	0.166571	0.986	1677
KEGG_REGULATION_OF_ACTIN_CYTOSKELETON	186	-0.283489	-1.23806	0.106262	0.184895	0.99	6017
KEGG_GLYCINE_SERINE_AND_THREONINE_METABOLISM	31	-0.372416	-1.23711	0.172745	0.184275	0.991	2183
KEGG_FOCAL_ADHESION	186	-0.280642	-1.22796	0.0994152	0.191395	0.991	5719
KEGG_PANTOTHENATE_AND_COA_BIOSYNTHESIS	15	-0.450326	-1.22491	0.202602	0.193213	0.991	5188
KEGG_TGF_BETA_SIGNALING_PATHWAY	78	-0.314524	-1.22298	0.142066	0.193594	0.991	7504
KEGG_TASTE_TRANSDUCTION	19	-0.399788	-1.20837	0.237154	0.206539	0.993	1064
KEGG_PANCREATIC_CANCER	68	-0.311704	-1.20168	0.172023	0.211623	0.994	6422
KEGG_FC_EPSILON_RI_SIGNALING_PATHWAY	65	-0.312732	-1.19864	0.167925	0.213288	0.994	7782
KEGG_SMALL_CELL_LUNG_CANCER	81	-0.301712	-1.19699	0.176587	0.213552	0.994	6697
KEGG_O_GLYCAN_BIOSYNTHESIS	21	-0.404476	-1.18998	0.218349	0.218779	0.995	4840
KEGG_AMYOTROPHIC_LATERAL_SCLEROSIS_ALS	44	-0.340731	-1.1866	0.181651	0.22044	0.995	3872
KEGG_VEGF_SIGNALING_PATHWAY	62	-0.31179	-1.18185	0.181118	0.223714	0.996	8121
KEGG_CARDIAC_MUSCLE_CONTRACTION	56	-0.331033	-1.17999	0.231537	0.223929	0.996	2733
KEGG_GLYCEROLIPID_METABOLISM	35	-0.338142	-1.16928	0.209945	0.234226	0.997	3447
KEGG_VASCULAR_SMOOTH_MUSCLE_CONTRACTION	91	-0.29109	-1.16422	0.190019	0.238089	0.998	4263
KEGG_DILATED_CARDIOMYOPATHY	74	-0.290138	-1.14318	0.22575	0.26114	0.999	5785
KEGG_HEMATOPOIETIC_CELL_LINEAGE	74	-0.2786	-1.12913	0.238189	0.277029	1	5626
KEGG_INOSITOL_PHOSPHATE_METABOLISM	52	-0.312637	-1.12187	0.258176	0.284887	1	7795
KEGG_BLADDER_CANCER	39	-0.315384	-1.11061	0.294922	0.297366	1	1853
KEGG_GLYCOSAMINOGLYCAN_BIOSYNTHESIS_CHONDROITIN_SULFATE	21	-0.380456	-1.10915	0.308231	0.296918	1	6390
KEGG_COLORECTAL_CANCER	61	-0.295912	-1.10647	0.285178	0.298212	1	4263
KEGG_PYRIMIDINE_METABOLISM	91	-0.283352	-1.08421	0.306859	0.327347	1	5183
KEGG_N_GLYCAN_BIOSYNTHESIS	46	-0.313622	-1.08169	0.360627	0.328417	1	6396
KEGG_GALACTOSE_METABOLISM	21	-0.365588	-1.07798	0.351562	0.331284	1	2892
KEGG_ENDOMETRIAL_CANCER	49	-0.290633	-1.06302	0.354839	0.351274	1	7513
KEGG_MELANOMA	60	-0.270787	-1.06019	0.337004	0.353076	1	6658
KEGG_CYSTEINE_AND_METHIONINE_METABOLISM	29	-0.324354	-1.0524	0.378906	0.362792	1	1463
KEGG_PENTOSE_AND_GLUCURONATE_INTERCONVERSIONS	17	-0.361099	-1.02171	0.435743	0.407942	1	2584
KEGG_WNT_SIGNALING_PATHWAY	130	-0.229791	-0.977379	0.522686	0.481613	1	5149
KEGG_ASTHMA	20	-0.34617	-0.961537	0.508571	0.506212	1	4159
KEGG_GLIOMA	60	-0.247316	-0.953415	0.557203	0.51787	1	6422
KEGG_DRUG_METABOLISM_OTHER_ENZYMES	31	-0.280094	-0.933461	0.539034	0.551583	1	1581
KEGG_NUCLEOTIDE_EXCISION_REPAIR	44	-0.265049	-0.922688	0.576427	0.567189	1	4304
KEGG_DORSO_VENTRAL_AXIS_FORMATION	22	-0.304403	-0.90493	0.59622	0.598058	1	8850
KEGG_FC_GAMMA_R_MEDIATED_PHAGOCYTOSIS	86	-0.23196	-0.902877	0.642732	0.59772	1	6017
KEGG_PHOSPHATIDYLINOSITOL_SIGNALING_SYSTEM	69	-0.219774	-0.835807	0.773554	0.722108	1	7618

## Sheet: CSC vs Cancer2
Down-regulated pathway list of CSC vs Cancer2
Pathway name	SIZE	Eenrichment Score	Normalized Enrichment Score	Normalized p.value	FDR q.value	FWER p.value	RANK AT MAX
KEGG_RIBOSOME	85	-0.881755	-2.30036	0	0.000957983	0.001	1413
KEGG_MAPK_SIGNALING_PATHWAY	227	-0.495613	-2.14438	0	0.000957983	0.001	3967
KEGG_ERBB_SIGNALING_PATHWAY	84	-0.520725	-2.04361	0	0.00250623	0.006	5803
KEGG_NITROGEN_METABOLISM	18	-0.69376	-2.01161	0	0.00220354	0.007	1580
KEGG_ENDOCYTOSIS	168	-0.477847	-1.9797	0	0.00326622	0.013	5565
KEGG_MTOR_SIGNALING_PATHWAY	49	-0.551882	-1.95689	0	0.00400306	0.018	6255
KEGG_PRION_DISEASES	31	-0.596039	-1.91755	0	0.00521348	0.029	1971
KEGG_ARGININE_AND_PROLINE_METABOLISM	47	-0.532468	-1.89853	0	0.00531512	0.034	1942
KEGG_VASOPRESSIN_REGULATED_WATER_REABSORPTION	40	-0.549133	-1.89596	0.00189036	0.0050201	0.037	5838
KEGG_NOTCH_SIGNALING_PATHWAY	45	-0.543163	-1.87404	0	0.00659317	0.051	5807
KEGG_EPITHELIAL_CELL_SIGNALING_IN_HELICOBACTER_PYLORI_INFECTION	63	-0.507345	-1.85308	0	0.00863164	0.073	2978
KEGG_ACUTE_MYELOID_LEUKEMIA	57	-0.496594	-1.83109	0	0.0105135	0.092	6096
KEGG_VEGF_SIGNALING_PATHWAY	62	-0.483265	-1.82163	0.00197239	0.0112448	0.105	3967
KEGG_BASAL_TRANSCRIPTION_FACTORS	31	-0.565851	-1.81462	0.00378788	0.011237	0.113	4122
KEGG_REGULATION_OF_AUTOPHAGY	20	-0.609266	-1.79979	0	0.0126238	0.136	3562
KEGG_T_CELL_RECEPTOR_SIGNALING_PATHWAY	100	-0.450812	-1.79131	0	0.013757	0.152	5844
KEGG_RENAL_CELL_CARCINOMA	69	-0.485435	-1.78639	0	0.013473	0.157	3387
KEGG_RNA_POLYMERASE	29	-0.563795	-1.75991	0.00578035	0.0173666	0.198	2866
KEGG_SNARE_INTERACTIONS_IN_VESICULAR_TRANSPORT	37	-0.521965	-1.73313	0.0018315	0.0217378	0.253	6825
KEGG_AXON_GUIDANCE	116	-0.426167	-1.73304	0	0.020651	0.253	4727
KEGG_FC_EPSILON_RI_SIGNALING_PATHWAY	65	-0.454611	-1.72175	0	0.0218091	0.271	6127
KEGG_LONG_TERM_DEPRESSION	52	-0.471875	-1.70684	0.00184162	0.0240491	0.298	5219
KEGG_ADHERENS_JUNCTION	71	-0.451621	-1.66059	0.00729927	0.0356324	0.397	4479
KEGG_NOD_LIKE_RECEPTOR_SIGNALING_PATHWAY	59	-0.452429	-1.64963	0.00390625	0.0373458	0.423	3387
KEGG_JAK_STAT_SIGNALING_PATHWAY	108	-0.391411	-1.62521	0	0.0451286	0.49	6217
KEGG_VIBRIO_CHOLERAE_INFECTION	47	-0.474623	-1.62511	0.0131086	0.0434814	0.491	2457
KEGG_PATHWAYS_IN_CANCER	292	-0.355483	-1.60641	0	0.0486214	0.537	4128
KEGG_PROTEIN_EXPORT	22	-0.556339	-1.57952	0.0390947	0.0583168	0.607	3549
KEGG_B_CELL_RECEPTOR_SIGNALING_PATHWAY	71	-0.414004	-1.5737	0.0087108	0.0585754	0.618	6155
KEGG_NEUROTROPHIN_SIGNALING_PATHWAY	121	-0.380325	-1.5699	0.00568182	0.0584661	0.629	4326
KEGG_GLYCOLYSIS_GLUCONEOGENESIS	47	-0.455026	-1.56952	0.0190678	0.0565801	0.629	2932
KEGG_ADIPOCYTOKINE_SIGNALING_PATHWAY	59	-0.422325	-1.56578	0.00866551	0.0569039	0.64	6598
KEGG_CYTOKINE_CYTOKINE_RECEPTOR_INTERACTION	193	-0.353587	-1.56375	0	0.0562522	0.647	3444
KEGG_CHRONIC_MYELOID_LEUKEMIA	72	-0.416417	-1.5636	0.0035524	0.0545977	0.647	6096
KEGG_GLYCEROPHOSPHOLIPID_METABOLISM	59	-0.417303	-1.56204	0.0150094	0.0537855	0.654	7028
KEGG_GNRH_SIGNALING_PATHWAY	81	-0.394249	-1.54484	0.010929	0.0601573	0.695	5219
KEGG_ARRHYTHMOGENIC_RIGHT_VENTRICULAR_CARDIOMYOPATHY_ARVC	61	-0.413803	-1.53482	0.0111732	0.0629568	0.717	4092
KEGG_DILATED_CARDIOMYOPATHY	74	-0.401751	-1.53141	0.00905797	0.062848	0.726	3650
KEGG_HYPERTROPHIC_CARDIOMYOPATHY_HCM	68	-0.402445	-1.52361	0.0133333	0.0648924	0.74	4505
KEGG_FOCAL_ADHESION	186	-0.354999	-1.5086	0.00358423	0.0707553	0.778	6127
KEGG_HEDGEHOG_SIGNALING_PATHWAY	40	-0.422236	-1.50142	0.0358491	0.0729073	0.79	4659
KEGG_WNT_SIGNALING_PATHWAY	130	-0.347138	-1.4974	0.00886525	0.0737936	0.804	3537
KEGG_NATURAL_KILLER_CELL_MEDIATED_CYTOTOXICITY	107	-0.372084	-1.49517	0.0144665	0.0730502	0.807	3967
KEGG_PENTOSE_PHOSPHATE_PATHWAY	23	-0.492533	-1.49267	0.0441767	0.0727551	0.813	1136
KEGG_PROSTATE_CANCER	84	-0.37781	-1.49143	0.0163339	0.0717904	0.814	4092
KEGG_CYTOSOLIC_DNA_SENSING_PATHWAY	41	-0.428525	-1.48726	0.0298805	0.0724205	0.82	3762
KEGG_SELENOAMINO_ACID_METABOLISM	25	-0.481794	-1.46962	0.0329068	0.080903	0.85	2446
KEGG_INOSITOL_PHOSPHATE_METABOLISM	52	-0.405756	-1.4682	0.0254669	0.08025	0.853	6303
KEGG_TOLL_LIKE_RECEPTOR_SIGNALING_PATHWAY	85	-0.370462	-1.45973	0.022807	0.0834196	0.866	6358
KEGG_AMINOACYL_TRNA_BIOSYNTHESIS	41	-0.434127	-1.44865	0.0477064	0.0878735	0.884	6436
KEGG_STARCH_AND_SUCROSE_METABOLISM	32	-0.44997	-1.44168	0.0415879	0.0905552	0.894	1582
KEGG_COLORECTAL_CANCER	61	-0.387588	-1.44048	0.0193662	0.0896332	0.894	5242
KEGG_DORSO_VENTRAL_AXIS_FORMATION	22	-0.483544	-1.4357	0.0770578	0.0907218	0.898	5101
KEGG_MELANOMA	60	-0.376732	-1.43074	0.038674	0.0923286	0.908	6096
KEGG_ANTIGEN_PROCESSING_AND_PRESENTATION	61	-0.40765	-1.42853	0.0597826	0.091724	0.908	148
KEGG_NON_SMALL_CELL_LUNG_CANCER	51	-0.395509	-1.41772	0.054007	0.0973832	0.916	6598
KEGG_APOPTOSIS	81	-0.361103	-1.41672	0.0255009	0.0964495	0.917	6250
KEGG_SPHINGOLIPID_METABOLISM	32	-0.431577	-1.41626	0.0507519	0.0951612	0.917	6661
KEGG_TIGHT_JUNCTION	110	-0.360398	-1.41045	0.028021	0.0973006	0.923	5880
KEGG_UBIQUITIN_MEDIATED_PROTEOLYSIS	130	-0.3493	-1.40752	0.0316574	0.0973387	0.927	6105
KEGG_PPAR_SIGNALING_PATHWAY	54	-0.379671	-1.40465	0.0439367	0.0975855	0.928	3998
KEGG_GLYCOSAMINOGLYCAN_BIOSYNTHESIS_HEPARAN_SULFATE	20	-0.459967	-1.39865	0.0673267	0.100164	0.931	3492
KEGG_ENDOMETRIAL_CANCER	49	-0.386307	-1.39075	0.0557554	0.103905	0.934	5242
KEGG_LYSOSOME	116	-0.349753	-1.38151	0.054409	0.108711	0.943	5585
KEGG_CHEMOKINE_SIGNALING_PATHWAY	163	-0.319658	-1.36698	0.0229508	0.117578	0.957	5661
KEGG_SMALL_CELL_LUNG_CANCER	81	-0.349393	-1.36091	0.0594228	0.119899	0.959	2679
KEGG_INSULIN_SIGNALING_PATHWAY	123	-0.32543	-1.35751	0.0513274	0.120233	0.961	6581
KEGG_O_GLYCAN_BIOSYNTHESIS	21	-0.442585	-1.34904	0.099631	0.12463	0.963	6633
KEGG_SPLICEOSOME	123	-0.352492	-1.34493	0.074	0.126186	0.966	3322
KEGG_BLADDER_CANCER	39	-0.398632	-1.34481	0.0812721	0.12444	0.966	5241
KEGG_REGULATION_OF_ACTIN_CYTOSKELETON	186	-0.305963	-1.3228	0.0548673	0.139599	0.975	5245
KEGG_RIG_I_LIKE_RECEPTOR_SIGNALING_PATHWAY	51	-0.362537	-1.31829	0.0909091	0.141123	0.976	6480
KEGG_LYSINE_DEGRADATION	41	-0.37549	-1.31508	0.0933573	0.141703	0.976	3220
KEGG_FC_GAMMA_R_MEDIATED_PHAGOCYTOSIS	86	-0.336766	-1.31048	0.0807018	0.143724	0.977	6368
KEGG_ARACHIDONIC_ACID_METABOLISM	38	-0.396867	-1.30775	0.120075	0.144132	0.979	5611
KEGG_TGF_BETA_SIGNALING_PATHWAY	78	-0.343562	-1.30752	0.0715532	0.142384	0.979	3537
KEGG_TASTE_TRANSDUCTION	19	-0.432228	-1.30344	0.142857	0.143939	0.98	5118
KEGG_PANCREATIC_CANCER	68	-0.348869	-1.3014	0.0941385	0.143663	0.981	6127
KEGG_STEROID_HORMONE_BIOSYNTHESIS	30	-0.418467	-1.29495	0.140598	0.147176	0.983	2995
KEGG_GLYCOSAMINOGLYCAN_BIOSYNTHESIS_CHONDROITIN_SULFATE	21	-0.428272	-1.28307	0.147388	0.1555	0.985	4987
KEGG_NICOTINATE_AND_NICOTINAMIDE_METABOLISM	19	-0.444761	-1.282	0.145105	0.154521	0.985	4462
KEGG_COMPLEMENT_AND_COAGULATION_CASCADES	53	-0.356168	-1.26539	0.131373	0.167676	0.988	2743
KEGG_PURINE_METABOLISM	147	-0.29048	-1.2323	0.112319	0.199042	0.996	4883
KEGG_FRUCTOSE_AND_MANNOSE_METABOLISM	32	-0.368822	-1.20729	0.191033	0.225321	0.997	1287
KEGG_RNA_DEGRADATION	56	-0.338799	-1.20712	0.181641	0.222794	0.997	2740
KEGG_BASAL_CELL_CARCINOMA	44	-0.324923	-1.17694	0.226488	0.256559	0.997	4808
KEGG_LEUKOCYTE_TRANSENDOTHELIAL_MIGRATION	103	-0.298659	-1.17504	0.196667	0.256022	0.997	4325
KEGG_AMINO_SUGAR_AND_NUCLEOTIDE_SUGAR_METABOLISM	42	-0.324312	-1.14325	0.259188	0.295655	0.999	5307
KEGG_AMYOTROPHIC_LATERAL_SCLEROSIS_ALS	44	-0.317282	-1.14206	0.258303	0.293911	0.999	4126
KEGG_BIOSYNTHESIS_OF_UNSATURATED_FATTY_ACIDS	19	-0.38068	-1.13534	0.29434	0.299667	0.999	5397
KEGG_GLIOMA	60	-0.302849	-1.13241	0.244526	0.300538	1	3967
KEGG_NEUROACTIVE_LIGAND_RECEPTOR_INTERACTION	138	-0.24984	-1.12287	0.216667	0.310844	1	3377
KEGG_ALANINE_ASPARTATE_AND_GLUTAMATE_METABOLISM	31	-0.342681	-1.11932	0.284658	0.312637	1	3597
KEGG_MELANOGENESIS	84	-0.269339	-1.09824	0.280797	0.34116	1	5803
KEGG_HUNTINGTONS_DISEASE	164	-0.292658	-1.09778	0.323829	0.338155	1	2978
KEGG_PHOSPHATIDYLINOSITOL_SIGNALING_SYSTEM	69	-0.290008	-1.09645	0.307309	0.336748	1	6303
KEGG_VASCULAR_SMOOTH_MUSCLE_CONTRACTION	91	-0.270626	-1.05639	0.344583	0.396744	1	5219
KEGG_ECM_RECEPTOR_INTERACTION	75	-0.270482	-1.02209	0.424512	0.451657	1	1456
KEGG_BETA_ALANINE_METABOLISM	20	-0.333285	-1.00686	0.426854	0.475337	1	5597
KEGG_ABC_TRANSPORTERS	33	-0.307759	-1.0032	0.444646	0.477223	1	8009
KEGG_MATURITY_ONSET_DIABETES_OF_THE_YOUNG	17	-0.345514	-0.98955	0.466292	0.49834	1	73
KEGG_CALCIUM_SIGNALING_PATHWAY	127	-0.226362	-0.971844	0.497364	0.52605	1	5425
KEGG_OTHER_GLYCAN_DEGRADATION	15	-0.349194	-0.959912	0.508637	0.544022	1	7810
KEGG_THYROID_CANCER	26	-0.306236	-0.954668	0.509982	0.548664	1	5241
KEGG_PANTOTHENATE_AND_COA_BIOSYNTHESIS	15	-0.349071	-0.94737	0.509294	0.557569	1	5785
KEGG_GLYCOSYLPHOSPHATIDYLINOSITOL_GPI_ANCHOR_BIOSYNTHESIS	24	-0.297055	-0.928454	0.552486	0.59072	1	4279
KEGG_ETHER_LIPID_METABOLISM	19	-0.297274	-0.905667	0.591549	0.630723	1	5573
KEGG_GLYCOSAMINOGLYCAN_DEGRADATION	18	-0.304533	-0.888201	0.621415	0.660834	1	1571
KEGG_PEROXISOME	74	-0.226725	-0.875774	0.686067	0.678469	1	8616
KEGG_HISTIDINE_METABOLISM	26	-0.270032	-0.872492	0.651341	0.678966	1	2224
KEGG_CITRATE_CYCLE_TCA_CYCLE	29	-0.259881	-0.821561	0.726214	0.770062	1	1167
KEGG_N_GLYCAN_BIOSYNTHESIS	46	-0.230384	-0.815118	0.773551	0.774971	1	6869
KEGG_TYPE_II_DIABETES_MELLITUS	39	-0.229163	-0.806147	0.768786	0.784732	1	6127
KEGG_BUTANOATE_METABOLISM	31	-0.242093	-0.802884	0.794063	0.783454	1	5698

## Sheet: CSC vs Cancer3
Down-regulated pathway list of CSC vs Cancer3
Pathway name	SIZE	Eenrichment Score	Normalized Enrichment Score	Normalized p.value	FDR q.value	FWER p.value	RANK AT MAX
KEGG_RIBOSOME	85	-0.898478	-2.2858	0	0	0	366

## Sheet: CSC vs Cancer4
Down-regulated pathway list of CSC vs Cancer4
Pathway name	SIZE	Eenrichment Score	Normalized Enrichment Score	Normalized p.value	FDR q.value	FWER p.value	RANK AT MAX
KEGG_COMPLEMENT_AND_COAGULATION_CASCADES	53	-0.667121	-2.37079	0	0	0	1878
KEGG_ALDOSTERONE_REGULATED_SODIUM_REABSORPTION	33	-0.727682	-2.31642	0	0	0	1149
KEGG_AUTOIMMUNE_THYROID_DISEASE	30	-0.697441	-2.00801	0	0.00211969	0.01	3969
KEGG_INTESTINAL_IMMUNE_NETWORK_FOR_IGA_PRODUCTION	41	-0.582102	-1.96531	0	0.00212884	0.012	4127
KEGG_STEROID_HORMONE_BIOSYNTHESIS	30	-0.592987	-1.81052	0.00176991	0.0138313	0.085	2793
KEGG_ABC_TRANSPORTERS	33	-0.570907	-1.79061	0.00179211	0.015328	0.108	3342
KEGG_ALLOGRAFT_REJECTION	31	-0.609271	-1.78872	0.00598802	0.0138742	0.112	3969
KEGG_ASTHMA	20	-0.686675	-1.78524	0.00211416	0.0129455	0.121	4523
KEGG_GRAFT_VERSUS_HOST_DISEASE	34	-0.623514	-1.76494	0.00386847	0.0141302	0.149	3969
KEGG_CYTOKINE_CYTOKINE_RECEPTOR_INTERACTION	193	-0.383572	-1.7244	0	0.0202356	0.218	3752
KEGG_RIBOSOME	85	-0.571573	-1.70407	0.033195	0.0219611	0.254	1783
KEGG_RETINOL_METABOLISM	33	-0.494708	-1.59759	0.0161943	0.0555383	0.515	2955
KEGG_TOLL_LIKE_RECEPTOR_SIGNALING_PATHWAY	85	-0.401433	-1.5449	0.0105079	0.0798688	0.647	848
KEGG_PROXIMAL_TUBULE_BICARBONATE_RECLAMATION	17	-0.564754	-1.48402	0.0491493	0.119686	0.794	70
KEGG_B_CELL_RECEPTOR_SIGNALING_PATHWAY	71	-0.407814	-1.46294	0.0330435	0.130581	0.823	3270
KEGG_O_GLYCAN_BIOSYNTHESIS	21	-0.507144	-1.43944	0.0441459	0.14774	0.869	2614
KEGG_TYPE_I_DIABETES_MELLITUS	36	-0.4632	-1.40071	0.0873786	0.18233	0.919	2707
KEGG_LEISHMANIA_INFECTION	66	-0.378042	-1.36263	0.0437956	0.224598	0.96	2132
KEGG_TYPE_II_DIABETES_MELLITUS	39	-0.404204	-1.34402	0.0938086	0.240655	0.968	1248
KEGG_PHENYLALANINE_METABOLISM	16	-0.471215	-1.32817	0.135294	0.253914	0.978	1504
KEGG_TRYPTOPHAN_METABOLISM	33	-0.405609	-1.31912	0.0960854	0.256854	0.982	1916
KEGG_ARACHIDONIC_ACID_METABOLISM	38	-0.389044	-1.31515	0.110442	0.252046	0.982	898
KEGG_CELL_ADHESION_MOLECULES_CAMS	117	-0.31705	-1.3008	0.0662393	0.262377	0.986	2823
KEGG_ADIPOCYTOKINE_SIGNALING_PATHWAY	59	-0.359635	-1.27915	0.0940171	0.28785	0.991	2723
KEGG_HEMATOPOIETIC_CELL_LINEAGE	74	-0.339746	-1.23137	0.160072	0.367567	0.996	3538
KEGG_TYROSINE_METABOLISM	32	-0.368758	-1.218	0.18711	0.382447	0.997	1794
KEGG_NEUROACTIVE_LIGAND_RECEPTOR_INTERACTION	138	-0.273634	-1.2054	0.136015	0.394488	0.999	5983
KEGG_REGULATION_OF_AUTOPHAGY	20	-0.413508	-1.19309	0.216374	0.408205	1	1664
KEGG_ARGININE_AND_PROLINE_METABOLISM	47	-0.338055	-1.19272	0.193798	0.395001	1	977
KEGG_CYTOSOLIC_DNA_SENSING_PATHWAY	41	-0.346624	-1.18598	0.1875	0.395223	1	4965
KEGG_CHEMOKINE_SIGNALING_PATHWAY	163	-0.27577	-1.17236	0.139405	0.411343	1	4029
KEGG_HEDGEHOG_SIGNALING_PATHWAY	40	-0.336822	-1.14515	0.25046	0.459659	1	2969
KEGG_T_CELL_RECEPTOR_SIGNALING_PATHWAY	100	-0.286876	-1.1327	0.208647	0.474808	1	3437
KEGG_NATURAL_KILLER_CELL_MEDIATED_CYTOTOXICITY	107	-0.284789	-1.12464	0.237192	0.479967	1	2707
KEGG_MTOR_SIGNALING_PATHWAY	49	-0.318937	-1.10789	0.282794	0.505303	1	1905
KEGG_DRUG_METABOLISM_CYTOCHROME_P450	43	-0.326842	-1.10466	0.276596	0.499397	1	1794
KEGG_HISTIDINE_METABOLISM	26	-0.3349	-1.10148	0.311245	0.493217	1	1483
KEGG_ENDOMETRIAL_CANCER	49	-0.31723	-1.09203	0.302721	0.502192	1	4032
KEGG_ERBB_SIGNALING_PATHWAY	84	-0.288509	-1.08662	0.277193	0.501924	1	1114
KEGG_EPITHELIAL_CELL_SIGNALING_IN_HELICOBACTER_PYLORI_INFECTION	63	-0.29291	-1.08584	0.30303	0.490925	1	4041
KEGG_JAK_STAT_SIGNALING_PATHWAY	108	-0.266392	-1.06003	0.340949	0.538094	1	3897
KEGG_GLYCEROPHOSPHOLIPID_METABOLISM	59	-0.280039	-1.03799	0.386275	0.577521	1	4700
KEGG_AXON_GUIDANCE	116	-0.258517	-1.03005	0.375887	0.583777	1	4154
KEGG_PROSTATE_CANCER	84	-0.267808	-1.02742	0.379965	0.576663	1	1262
KEGG_NON_SMALL_CELL_LUNG_CANCER	51	-0.294177	-1.02653	0.389381	0.565886	1	1262
KEGG_ENDOCYTOSIS	168	-0.245246	-1.02172	0.400344	0.565215	1	3167
KEGG_PPAR_SIGNALING_PATHWAY	54	-0.281364	-0.988067	0.471631	0.63479	1	2186
KEGG_TASTE_TRANSDUCTION	19	-0.322729	-0.979441	0.5	0.643005	1	2322
KEGG_VIRAL_MYOCARDITIS	59	-0.284282	-0.975625	0.490741	0.63865	1	3969
KEGG_NOD_LIKE_RECEPTOR_SIGNALING_PATHWAY	59	-0.267983	-0.946471	0.550373	0.698464	1	246
KEGG_NOTCH_SIGNALING_PATHWAY	45	-0.2835	-0.945269	0.549822	0.687747	1	3995
KEGG_RIG_I_LIKE_RECEPTOR_SIGNALING_PATHWAY	51	-0.26669	-0.927485	0.570128	0.718274	1	653
KEGG_MATURITY_ONSET_DIABETES_OF_THE_YOUNG	17	-0.349483	-0.916393	0.588461	0.731944	1	4685
KEGG_LYSOSOME	116	-0.228353	-0.905894	0.65247	0.744795	1	3928
KEGG_BASAL_CELL_CARCINOMA	44	-0.269341	-0.903513	0.633517	0.737251	1	4960
KEGG_INOSITOL_PHOSPHATE_METABOLISM	52	-0.258102	-0.894498	0.659091	0.745548	1	4183
KEGG_GLYCOSAMINOGLYCAN_DEGRADATION	18	-0.310879	-0.890872	0.636535	0.74033	1	4134
KEGG_METABOLISM_OF_XENOBIOTICS_BY_CYTOCHROME_P450	41	-0.266332	-0.872536	0.684989	0.768538	1	1794
KEGG_FC_EPSILON_RI_SIGNALING_PATHWAY	65	-0.236613	-0.865301	0.720562	0.77206	1	5018
KEGG_ACUTE_MYELOID_LEUKEMIA	57	-0.237557	-0.850777	0.742557	0.791151	1	3527
KEGG_GLYCOSPHINGOLIPID_BIOSYNTHESIS_LACTO_AND_NEOLACTO_SERIES	23	-0.275385	-0.788663	0.776493	0.900732	1	3796
KEGG_LONG_TERM_DEPRESSION	52	-0.201215	-0.752004	0.906314	0.943612	1	3522
KEGG_STARCH_AND_SUCROSE_METABOLISM	32	-0.229246	-0.736182	0.893617	0.947926	1	2537
KEGG_OTHER_GLYCAN_DEGRADATION	15	-0.243157	-0.655908	0.932961	0.9995	1	3928
KEGG_PRIMARY_IMMUNODEFICIENCY	34	-0.197657	-0.646816	0.956612	0.987919	1	3352
KEGG_DORSO_VENTRAL_AXIS_FORMATION	22	-0.187894	-0.537291	0.99481	0.995722	1	4797
