# Supplementary material for: Identification of a novel cancer stem cell subpopulation that promotes progression of human fatal renal cell carcinoma by single-cell RNA-seq analysis
Source: Int J Biol Sci. 2020 Oct 17;16(16):3149–62. doi: 10.7150/ijbs.46645 (PMC7645996; doi:10.7150/ijbs.46645)
Supplement: Supplementary file 6 — Supplementary table 5. [file ijbsv16p3149s6.xls]

## Sheet: CSC vs Cancer cells
Supplementary Table 5 | Different genes list of CSC vs Cancer cells
Gene Symbol	P.value	Average Log2(Fold Change)	pct.1*	pct.2*	Adjusted p.value
TMEM176A	0	-0.742832	0.046	0.477	0
TMEM176B	0	-1.09538	0.088	0.581	0
HSPA6	0	-1.42653	0.029	0.322	0
ATF3	2.74E-313	-1.54684	0.11	0.527	0
TUBA1B	3.59286e-298	1.33169	0.945	0.798	6.52858e-294
CYSLTR2	4.49426e-294	-0.31927	0.009	0.211	8.16652e-290
GDF15	5.40152e-289	-0.972621	0.052	0.411	9.8151e-285
DNAJB1	4.3891e-267	-1.23628	0.156	0.594	7.97544e-263
APOC1	1.89202e-255	-1.50572	0.218	0.638	3.43799e-251
HSPA1B	9.08635e-250	-1.19071	0.137	0.564	1.65108e-245
HMGB1	7.62673e-217	1.00725	0.956	0.867	1.38585e-212
GSTA1	1.14907e-212	-0.901248	0.009	0.218	2.08798e-208
APOE	1.20583e-203	-1.48849	0.341	0.702	2.19112e-199
C1orf21	4.52691e-186	-0.210876	0.007	0.171	8.22585e-182
CFD	6.72028e-185	-0.880691	0.064	0.398	1.22114e-180
NDRG1	1.50822e-184	-0.586501	0.045	0.373	2.74059e-180
SPON2	1.43108e-181	-0.70628	0.134	0.561	2.60042e-177
ADM	2.48569e-176	-0.509657	0.017	0.209	4.51675e-172
UBE2C	5.04308e-174	1.87923	0.601	0.053	9.16378e-170
TUBB	4.70877e-169	1.10745	0.851	0.695	8.55631e-165
KRT17	1.42873e-161	-0.808845	0.047	0.329	2.59614e-157
DDIT3	5.54944e-158	-0.790102	0.128	0.515	1.00839e-153
GABRE	8.2013e-158	-0.185078	0.006	0.152	1.49026e-153
VNN1	5.80972e-153	-0.157853	0.001	0.096	1.05568e-148
EEF1A1	2.11088e-152	-0.531636	0.995	0.997	3.83568e-148
PPP1R15A	2.77416e-136	-0.790523	0.197	0.578	5.04092e-132
JUN	1.66602e-134	-1.05079	0.331	0.665	3.02732e-130
SST	6.64377e-132	-1.69756	0.827	0.936	1.20724e-127
RPL13	1.16053e-124	-0.397737	0.999	0.999	2.1088e-120
HIST1H4C	1.65589e-123	1.37931	0.796	0.697	3.00892e-119
BNIP3	1.26731e-122	-0.695409	0.247	0.633	2.30282e-118
GPX3	4.95572e-122	-1.04632	0.357	0.675	9.00503e-118
H2AFZ	1.03572e-120	1.2672	0.645	0.459	1.882e-116
HNRNPH1	2.73585e-119	0.86569	0.738	0.551	4.97131e-115
SCGN	8.95843e-119	0.785497	0.686	0.342	1.62784e-114
PNRC1	2.00075e-114	-0.669982	0.314	0.692	3.63556e-110
DNAJB4	9.52121e-113	-0.272685	0.028	0.225	1.7301e-108
MALAT1	8.70181e-112	0.265679	0.852	0.757	1.58121e-107
EPB41L4A-AS1	3.21799e-111	-0.503857	0.159	0.564	5.84741e-107
BAG3	4.47089e-111	-0.460227	0.047	0.265	8.12405e-107
CRYAB	5.65655e-111	-0.915316	0.427	0.756	1.02785e-106
PTGDS	4.13729e-110	-0.392709	0.04	0.277	7.51786e-106
IGFBP3	7.19063e-109	-0.717609	0.052	0.277	1.30661e-104
GSTA2	8.95104e-109	-0.390221	0.004	0.087	1.62649e-104
KIAA0101	3.827e-106	1.30371	0.442	0.063	6.95403e-102
HSPH1	1.33451e-103	-0.529848	0.131	0.494	2.42494e-99
PLOD2	3.89335e-103	-0.333784	0.052	0.36	7.07461e-99
CENPF	4.46947e-103	1.43002	0.452	0.107	8.12147e-99
HSPA1A	6.0891e-103	-0.579231	0.046	0.278	1.10645e-98
TXNIP	1.59243e-102	-0.678525	0.233	0.599	2.8936e-98
FOSB	2.87498e-101	-0.556083	0.103	0.425	5.22413e-97
GSTP1	4.39417e-101	0.553612	0.946	0.917	7.98465e-97
RAMP1	3.47555e-100	-0.150204	0.003	0.114	6.31543e-96
HES1	1.33047e-99	-1.05614	0.236	0.542	2.4176e-95
RPL26	3.95607e-98	-0.466846	0.99	0.992	7.18857e-94
PTTG1	1.16408e-97	1.33641	0.425	0.087	2.11525e-93
NEAT1	8.20227e-96	-0.739833	0.14	0.432	1.49044e-91
TPT1	1.28682e-95	-0.618984	0.899	0.962	2.33829e-91
ATP1B1	2.75037e-94	0.437848	0.86	0.788	4.9977e-90
NAT8	3.31317e-93	-0.120639	0.002	0.077	6.02037e-89
PAH	2.79669e-91	-0.184172	0.01	0.146	5.08186e-87
RAN	1.24857e-90	0.801179	0.836	0.78	2.26878e-86
NUPR1	3.53231e-90	-0.568163	0.137	0.487	6.41857e-86
EIF4A2	1.34969e-89	-0.541432	0.334	0.69	2.45252e-85
P4HA1	5.3122e-87	-0.350492	0.087	0.441	9.6528e-83
ALDH1A1	2.37218e-84	-0.896992	0.313	0.57	4.31049e-80
STMN1	6.09613e-84	0.982813	0.638	0.533	1.10773e-79
LY96	7.56941e-84	-0.184689	0.013	0.188	1.37544e-79
SAT2	9.01827e-84	-0.425483	0.206	0.596	1.63871e-79
CKS1B	6.53582e-82	1.00373	0.583	0.487	1.18762e-77
SET	1.30438e-81	0.842832	0.639	0.495	2.37019e-77
TOP2A	2.91939e-81	1.1255	0.339	0.018	5.30482e-77
MAFF	2.43745e-80	-0.321608	0.048	0.286	4.42909e-76
CAMK2N1	4.43406e-80	-0.209615	0.035	0.249	8.05714e-76
GLTSCR2	6.63723e-80	-0.497231	0.512	0.788	1.20605e-75
EIF5A	2.61808e-79	0.848003	0.686	0.6	4.75731e-75
ANG	3.27466e-79	-0.289462	0.049	0.324	5.95038e-75
IGFBP4	1.5719e-78	-0.387794	0.078	0.387	2.85629e-74
MEIS2	1.1243e-77	-0.0938918	0.004	0.084	2.04297e-73
RPL31	5.31029e-77	-0.451367	0.97	0.99	9.64933e-73
CLDN4	7.8264e-77	-0.43288	0.076	0.372	1.42213e-72
IGKC	8.44463e-77	1.02464	0.709	0.426	1.53447e-72
KPNA2	1.21112e-76	1.26128	0.391	0.165	2.20072e-72
CALM2	2.01623e-76	0.655774	0.893	0.856	3.66369e-72
HSPB1	2.14544e-76	-0.768559	0.809	0.897	3.89847e-72
ACTB	2.20218e-76	0.356899	0.977	0.965	4.00158e-72
ZFAS1	8.10692e-76	-0.703838	0.798	0.915	1.47311e-71
BMP4	1.42404e-75	-0.120239	0.008	0.142	2.58762e-71
C1QTNF3	2.77391e-75	-0.527994	0.153	0.472	5.04048e-71
RGS5	1.09279e-74	0.815965	0.512	0.254	1.98571e-70
ANXA4	1.75969e-74	-0.653235	0.442	0.724	3.19753e-70
PARD6G-AS1	3.88008e-74	-0.0710566	0.002	0.075	7.05049e-70
RP5-1172A22.1	7.29412e-73	-0.0918448	0.004	0.091	1.32541e-68
TSC22D1	9.85122e-73	-0.582381	0.301	0.635	1.79007e-68
RP3-467D16.3	6.77466e-72	-0.0564938	0.001	0.049	1.23102e-67
FOS	1.05604e-71	-0.812362	0.542	0.765	1.91892e-67
AMBP	4.24112e-71	-0.0862444	0.004	0.076	7.70654e-67
SLC16A3	7.15723e-71	-0.350648	0.137	0.48	1.30054e-66
ZFP36L1	2.88506e-70	-0.5121	0.421	0.729	5.24244e-66
MIR99AHG	6.78081e-70	-0.0950414	0.005	0.092	1.23214e-65
ALDOC	8.81051e-70	-0.201107	0.027	0.248	1.60096e-65
NUCKS1	3.99972e-69	0.730079	0.802	0.783	7.2679e-65
TM4SF5	5.7371e-69	-0.117934	0.01	0.127	1.04249e-64
CA9	3.75811e-68	-0.208362	0.017	0.187	6.82886e-64
BBC3	2.48444e-67	-0.166588	0.018	0.157	4.51448e-63
CDK1	1.86506e-66	1.00013	0.285	0.018	3.389e-62
ZC3H12A	2.61329e-66	-0.0761165	0.005	0.078	4.74861e-62
C6orf48	9.57131e-66	-0.457071	0.471	0.758	1.7392e-61
CHRNA6	3.62932e-65	-0.0449673	0	0.039	6.59485e-61
BNIP3L	9.92311e-65	-0.364928	0.177	0.521	1.80313e-60
PCNA	1.41139e-64	1.0414	0.434	0.313	2.56465e-60
PBX1	3.0941e-64	-0.279616	0.058	0.33	5.62228e-60
ARID5B	3.72801e-64	-0.348629	0.076	0.358	6.77416e-60
TLR5	4.61141e-63	-0.0565837	0.002	0.049	8.3794e-59
MT-CO1	1.01725e-62	0.271901	0.998	0.995	1.84844e-58
TOMM7	1.0396e-62	-0.387805	0.541	0.802	1.88905e-58
RPL10	1.89203e-61	-0.257879	0.999	0.998	3.438e-57
ENO2	2.41836e-61	-0.227243	0.04	0.254	4.39441e-57
SPP1	4.86163e-61	0.322595	0.948	0.914	8.83407e-57
RPL38	6.60852e-61	-0.480337	0.901	0.946	1.20083e-56
LINC00493	1.51501e-60	-0.3392	0.456	0.769	2.75292e-56
MKI67	5.07813e-60	0.959816	0.263	0.011	9.22747e-56
PPP1CB	5.36437e-60	0.6198	0.649	0.57	9.7476e-56
MMP24-AS1	7.15912e-60	-0.310648	0.15	0.497	1.30088e-55
TRIB1	8.78269e-60	-0.334649	0.069	0.309	1.5959e-55
RANBP1	1.20248e-59	0.852064	0.617	0.596	2.18503e-55
WSB1	1.43463e-59	-0.43413	0.212	0.56	2.60687e-55
AKR1B1	3.06673e-59	0.83995	0.558	0.466	5.57255e-55
RPS20	4.78662e-59	-0.391892	0.963	0.98	8.69777e-55
PLK2	5.53112e-59	-0.293378	0.044	0.257	1.00506e-54
CCNB1	2.06129e-58	1.0482	0.301	0.105	3.74557e-54
G0S2	2.9313e-58	-0.521865	0.065	0.299	5.32646e-54
LINC00462	6.29353e-58	-0.0543939	0.001	0.044	1.1436e-53
HMGN2	8.78947e-58	0.897641	0.651	0.638	1.59714e-53
UBC	9.28733e-58	-0.720936	0.869	0.925	1.6876e-53
IER3	1.44197e-57	-0.393239	0.051	0.264	2.6202e-53
NR1H4	1.48025e-57	-0.204659	0.044	0.287	2.68977e-53
NR4A1	2.24344e-57	-0.220871	0.022	0.161	4.07655e-53
DNAJB2	3.0854e-57	-0.167979	0.025	0.214	5.60648e-53
SULT1C4	7.49544e-57	-0.201098	0.024	0.182	1.362e-52
SQSTM1	7.81954e-57	-0.375919	0.27	0.603	1.42089e-52
TPX2	8.78767e-57	0.935979	0.263	0.038	1.59681e-52
AEBP1	1.29027e-56	-0.292428	0.101	0.425	2.34454e-52
ABCC9	1.6036e-56	-0.0418407	0.001	0.039	2.91389e-52
EGOT	2.28234e-56	-0.0659896	0.002	0.046	4.14724e-52
SULT1C2	2.9153e-56	-0.242848	0.04	0.272	5.29739e-52
HMGB2	3.86132e-56	1.02913	0.424	0.336	7.01641e-52
CYP1B1	6.28855e-56	-0.300931	0.059	0.289	1.14269e-51
MT-CO2	8.24726e-56	0.29192	0.993	0.991	1.49861e-51
RPL23A	1.96745e-55	-0.322526	0.99	0.99	3.57506e-51
HPN	2.20984e-55	-0.227648	0.051	0.318	4.01549e-51
FGF11	4.56106e-55	-0.0923632	0.007	0.097	8.2879e-51
PTMA	1.0611e-54	0.320009	0.985	0.972	1.92813e-50
TNFSF10	1.41915e-54	-0.439947	0.23	0.558	2.57873e-50
NEURL3	1.81732e-54	-0.0608089	0.004	0.065	3.30226e-50
BIRC5	4.42047e-54	0.84365	0.246	0.019	8.03243e-50
ATF4	1.27528e-53	-0.302889	0.159	0.503	2.3173e-49
JUND	1.35692e-53	-0.336124	0.184	0.537	2.46566e-49
MMP7	1.48825e-53	0.414958	0.784	0.733	2.7043e-49
PKP3	1.88289e-53	-0.0391589	0.001	0.045	3.4214e-49
ABCA5	1.67672e-52	-0.0992794	0.007	0.095	3.04676e-48
A1CF	1.87324e-52	-0.12688	0.009	0.114	3.40386e-48
CALCOCO2	1.98878e-52	-0.234865	0.071	0.346	3.61381e-48
RP11-736N17.10	2.06513e-52	-0.150632	0.016	0.105	3.75255e-48
CDKN3	2.20785e-52	0.841122	0.24	0.021	4.01189e-48
CD24	2.71479e-52	-0.476162	0.668	0.852	4.93305e-48
NUSAP1	3.46501e-52	0.831012	0.248	0.042	6.29626e-48
RPS27L	4.83785e-52	-0.381415	0.493	0.773	8.79085e-48
SLC7A7	4.97266e-52	-0.320473	0.155	0.457	9.03581e-48
IGBP1	5.42395e-52	-0.308807	0.201	0.537	9.85586e-48
SMPDL3A	8.19511e-52	-0.120576	0.012	0.141	1.48913e-47
ALDH1A2	1.12499e-51	-0.0282163	0	0.031	2.04421e-47
RBPMS	2.74635e-51	-0.265192	0.135	0.463	4.9904e-47
RPS24	6.66284e-51	-0.336661	0.976	0.986	1.2107e-46
FGA	6.83046e-51	-0.176778	0.003	0.057	1.24116e-46
CCNB2	1.16455e-50	0.863239	0.231	0.021	2.1161e-46
CTNNB1	1.55403e-50	0.699906	0.458	0.299	2.82383e-46
FILIP1L	1.88056e-50	-0.175249	0.014	0.158	3.41716e-46
ANPEP	3.10337e-50	-0.150964	0.016	0.144	5.63913e-46
RPL18	4.52976e-50	-0.39494	0.911	0.96	8.23102e-46
SPAG4	4.0909e-49	-0.209898	0.051	0.289	7.43358e-45
SAT1	9.81137e-49	-0.518981	0.212	0.544	1.78282e-44
S100A7	1.59851e-48	-0.0838549	0.01	0.091	2.90466e-44
PLIN2	1.91275e-48	-0.353355	0.096	0.355	3.47566e-44
CXCL8	2.26458e-48	-0.939412	0.183	0.4	4.11496e-44
N4BP2L2	4.42273e-48	-0.313103	0.237	0.6	8.03654e-44
AC090498.1	7.06112e-48	-0.289121	0.455	0.74	1.28308e-43
CCDC184	7.28003e-48	-0.0623821	0.004	0.064	1.32285e-43
PTP4A1	7.99402e-48	-0.300337	0.144	0.449	1.45259e-43
EIF4B	8.81459e-48	-0.322261	0.354	0.658	1.6017e-43
NKAIN4	1.2792e-47	-0.180551	0.022	0.179	2.32443e-43
RPL23	1.58163e-47	-0.392885	0.861	0.926	2.87397e-43
SNHG12	1.67026e-47	-0.0898717	0.007	0.106	3.03504e-43
CDKN1A	1.77466e-47	-0.261496	0.027	0.197	3.22473e-43
C3	4.6447e-47	-0.339205	0.28	0.621	8.43988e-43
C1S	6.02869e-47	-0.396012	0.253	0.551	1.09547e-42
C1R	7.15114e-47	-0.403097	0.197	0.478	1.29943e-42
TOMM20	7.42331e-47	-0.256155	0.309	0.649	1.34889e-42
TAF7	8.45666e-47	-0.279393	0.234	0.59	1.53666e-42
TK1	9.09207e-47	0.739202	0.228	0.037	1.65212e-42
RPS15A	9.28728e-47	-0.327776	0.975	0.987	1.68759e-42
FABP5	1.35218e-46	0.739192	0.419	0.317	2.45704e-42
KLF10	1.89376e-46	-0.304087	0.067	0.27	3.44114e-42
ZNF33B	2.92683e-46	-0.201797	0.053	0.316	5.31835e-42
ARL6IP1	4.70642e-46	0.884182	0.566	0.577	8.55204e-42
IER2	6.75595e-46	-0.501551	0.288	0.565	1.22762e-41
DNAJB9	1.09941e-45	-0.248646	0.083	0.348	1.99773e-41
HMGB3	1.17823e-45	0.73814	0.35	0.224	2.14096e-41
SLC46A3	1.19374e-45	-0.119104	0.009	0.117	2.16915e-41
VEGFA	1.42016e-45	-0.196694	0.022	0.19	2.58057e-41
RSPH9	3.90813e-45	-0.0276347	0	0.032	7.10145e-41
ELF3	4.44589e-45	-0.484765	0.354	0.65	8.07862e-41
ADPRM	5.859e-45	-0.126017	0.017	0.161	1.06464e-40
NFE2L2	6.06665e-45	-0.265783	0.201	0.54	1.10237e-40
ARRDC3	6.1748e-45	-0.250546	0.07	0.307	1.12202e-40
CCNL1	7.76457e-45	-0.327587	0.177	0.498	1.4109e-40
LDHB	7.86757e-45	0.437028	0.906	0.9	1.42962e-40
GPRC5A	1.22152e-44	-0.163552	0.027	0.179	2.21962e-40
GBP2	1.30084e-44	-0.197416	0.045	0.258	2.36376e-40
ACTG1	1.49138e-44	-0.40791	0.847	0.923	2.70999e-40
WISP2	1.59662e-44	-0.194669	0.015	0.108	2.90122e-40
MAP1LC3B	1.61106e-44	-0.26821	0.15	0.468	2.92746e-40
SBSPON	1.62227e-44	-0.0898281	0.008	0.087	2.94782e-40
CLDN7	1.9919e-44	-0.177638	0.029	0.206	3.61948e-40
TMEM140	2.51302e-44	-0.088481	0.007	0.101	4.56641e-40
MFAP4	4.7213e-44	-0.164018	0.011	0.112	8.57908e-40
SPC24	5.04461e-44	0.736478	0.194	0.006	9.16656e-40
CSTB	6.43964e-44	-0.257432	0.327	0.673	1.17015e-39
CA12	6.72826e-44	-0.220688	0.045	0.252	1.22259e-39
SOD2	1.50842e-43	-0.499593	0.551	0.778	2.74095e-39
NRN1	1.54211e-43	-0.0733423	0.004	0.084	2.80217e-39
RP11-545I5.3	1.69954e-43	-0.0282452	0	0.03	3.08823e-39
CCDC64B	3.46014e-43	-0.0254732	0.001	0.031	6.28742e-39
TYMS	3.6491e-43	0.769698	0.257	0.123	6.63079e-39
UBE2T	3.74302e-43	0.712789	0.228	0.073	6.80144e-39
IQGAP3	5.44647e-43	0.769731	0.2	0.013	9.89678e-39
CKB	1.0764e-42	-0.312954	0.207	0.523	1.95593e-38
SPAG9	1.09868e-42	-0.226235	0.086	0.376	1.99641e-38
RPL19	1.10789e-42	-0.281858	0.984	0.987	2.01314e-38
RPL7A	3.13639e-42	-0.356319	0.804	0.903	5.69913e-38
RPS8	3.74632e-42	-0.360266	0.907	0.955	6.80745e-38
SERTAD1	5.23933e-42	-0.177784	0.036	0.206	9.52039e-38
S100A8	6.79003e-42	0.636088	0.383	0.156	1.23382e-37
CMB9-22P13.1	1.08178e-41	-0.0721962	0.005	0.058	1.9657e-37
GATM-AS1	1.13017e-41	-0.0529765	0.001	0.032	2.05363e-37
RPS4X	1.19921e-41	-0.222923	0.998	0.997	2.17908e-37
PLTP	2.13151e-41	-0.293285	0.282	0.598	3.87316e-37
ADAMTS1	2.30015e-41	-0.223592	0.029	0.162	4.1796e-37
TMEM37	2.30338e-41	-0.225309	0.105	0.383	4.18547e-37
CCL28	2.37671e-41	-0.20715	0.064	0.3	4.31872e-37
ZNF581	2.85418e-41	-0.192288	0.076	0.346	5.18634e-37
RPS12	3.92232e-41	-0.237732	0.994	0.996	7.12724e-37
TMEM101	4.78316e-41	-0.191432	0.078	0.358	8.69148e-37
CYB5A	4.79167e-41	-0.411819	0.419	0.695	8.70694e-37
SCN1B	5.21446e-41	-0.0724885	0.005	0.078	9.47519e-37
DEDD2	1.06937e-40	-0.158768	0.042	0.254	1.94314e-36
EIF1	1.19849e-40	-0.346125	0.937	0.969	2.17778e-36
EIF3E	1.74023e-40	-0.293183	0.531	0.771	3.16217e-36
RP1-39G22.7	3.23028e-40	-0.0424344	0.003	0.042	5.86974e-36
SYS1	3.51525e-40	-0.194281	0.095	0.394	6.38757e-36
EEF2	3.83526e-40	-0.318602	0.655	0.844	6.96906e-36
LGALS2	4.11302e-40	-0.495423	0.345	0.601	7.47378e-36
RPL13A	4.72992e-40	-0.217145	0.997	0.997	8.59475e-36
BICC1	5.02087e-40	0.49118	0.669	0.652	9.12343e-36
ITM2B	7.41486e-40	-0.364486	0.803	0.91	1.34735e-35
PHLDA3	1.13898e-39	-0.183266	0.055	0.285	2.06965e-35
MMP25-AS1	1.4033e-39	-0.0426845	0.002	0.037	2.54993e-35
PHLDA1	1.83696e-39	-0.19086	0.028	0.176	3.33793e-35
NXPH4	3.17128e-39	-0.0353394	0.001	0.027	5.76253e-35
RND3	5.50021e-39	-0.507035	0.17	0.417	9.99444e-35
SERPINH1	5.87266e-39	-0.263062	0.234	0.548	1.06712e-34
AURKA	6.92027e-39	0.748694	0.206	0.065	1.25748e-34
C6orf141	1.20318e-38	-0.0609485	0.003	0.054	2.18631e-34
PGK1	1.98477e-38	-0.333422	0.411	0.673	3.60653e-34
FAM150B	3.18064e-38	-0.040322	0.001	0.036	5.77955e-34
EPHA7	3.22752e-38	-0.1828	0.037	0.213	5.86473e-34
RPL37	4.81396e-38	-0.336987	0.961	0.975	8.74745e-34
PFN1	4.92742e-38	0.398099	0.898	0.893	8.95361e-34
RPL11	5.21557e-38	-0.303345	0.947	0.976	9.47721e-34
EGR1	5.28306e-38	-0.363709	0.183	0.423	9.59986e-34
LINC01579	7.72633e-38	-0.0259625	0.001	0.028	1.40395e-33
RPL4	9.59051e-38	-0.318162	0.835	0.923	1.74269e-33
BICD1	1.29073e-37	-0.212067	0.069	0.298	2.34539e-33
TGM2	1.40351e-37	-0.181499	0.045	0.241	2.55031e-33
FLRT3	1.43185e-37	-0.303738	0.233	0.531	2.60181e-33
CENPN	1.79957e-37	0.657223	0.22	0.082	3.27e-33
KIZ	2.46756e-37	-0.163872	0.036	0.222	4.48381e-33
NPIPB15	3.58307e-37	-0.0347312	0	0.027	6.51081e-33
FTL	4.23291e-37	-0.295847	0.984	0.99	7.69161e-33
MPC2	4.77415e-37	0.561004	0.675	0.679	8.6751e-33
RPL5	6.08016e-37	-0.327265	0.779	0.888	1.10483e-32
SMIM24	1.1255e-36	-0.367227	0.274	0.544	2.04514e-32
MYL6	1.21657e-36	0.338125	0.952	0.95	2.21063e-32
PTPRS	1.31064e-36	0.518618	0.387	0.237	2.38156e-32
RP11-11N9.4	1.48126e-36	-0.168879	0.071	0.335	2.69159e-32
MSC	1.49643e-36	-0.266712	0.188	0.487	2.71916e-32
DNAJC12	2.02677e-36	-0.149782	0.044	0.236	3.68285e-32
TMSB4X	2.47852e-36	0.161461	0.995	0.997	4.50372e-32
CCNI	3.51693e-36	-0.271619	0.349	0.626	6.39062e-32
CASC15	3.74903e-36	-0.159961	0.029	0.197	6.81236e-32
TUBB4B	4.16426e-36	0.746495	0.321	0.268	7.56688e-32
NACA	5.00949e-36	-0.297001	0.923	0.956	9.10274e-32
RPL9	5.2638e-36	-0.320674	0.855	0.922	9.56486e-32
EFNA1	5.54717e-36	-0.207895	0.083	0.315	1.00798e-31
MACROD2	9.96333e-36	-0.229724	0.184	0.501	1.81044e-31
NPEPPS	1.11594e-35	-0.156911	0.065	0.318	2.02777e-31
AGT	1.25863e-35	-0.253642	0.129	0.4	2.28706e-31
JUP	2.18402e-35	-0.185782	0.078	0.327	3.96858e-31
C1orf56	2.27563e-35	0.550048	0.391	0.289	4.13505e-31
RPLP0	2.4056e-35	-0.315874	0.977	0.985	4.37122e-31
KB-1615E4.2	2.80831e-35	-0.0315437	0.002	0.035	5.10299e-31
ANXA1	3.24427e-35	-0.378816	0.309	0.561	5.89517e-31
IGHA1	5.34266e-35	0.418149	0.364	0.2	9.70816e-31
CERS2	5.84526e-35	-0.2181	0.147	0.459	1.06214e-30
LETMD1	7.73575e-35	-0.166485	0.076	0.324	1.40566e-30
FGG	8.37229e-35	-0.162717	0	0.025	1.52133e-30
RPL35A	9.41096e-35	-0.263753	0.975	0.987	1.71007e-30
NBR1	9.67711e-35	-0.147005	0.039	0.24	1.75843e-30
SLC40A1	1.07232e-34	-0.260534	0.098	0.325	1.94852e-30
CTSB	1.35982e-34	-0.211418	0.139	0.448	2.47093e-30
GCC2	1.59993e-34	-0.209862	0.221	0.567	2.90723e-30
LINC01436	1.65701e-34	-0.0331054	0.002	0.038	3.01095e-30
FAM83D	1.66664e-34	0.633071	0.159	0.014	3.02845e-30
RPS16	1.91436e-34	-0.299333	0.945	0.967	3.47859e-30
KLF4	2.66912e-34	-0.129894	0.015	0.12	4.85006e-30
FXYD1	2.81753e-34	-0.0277003	0.002	0.027	5.11973e-30
TSPYL2	2.9596e-34	-0.131771	0.022	0.161	5.37788e-30
EEA1	2.98019e-34	-0.183174	0.101	0.38	5.4153e-30
VAT1	3.81985e-34	-0.17928	0.054	0.259	6.94105e-30
H2AFV	3.96502e-34	0.688198	0.449	0.468	7.20483e-30
B4GALT1	5.2267e-34	0.527031	0.335	0.198	9.49745e-30
GEM	5.41103e-34	-0.0969604	0.01	0.1	9.83238e-30
MOSPD1	6.07852e-34	-0.175079	0.043	0.216	1.10453e-29
RSL24D1	7.93139e-34	-0.200049	0.39	0.702	1.44121e-29
PBK	1.21001e-33	0.539536	0.153	0.006	2.19872e-29
SELM	1.23579e-33	-0.208916	0.187	0.512	2.24555e-29
TNFRSF1A	1.32848e-33	-0.19936	0.182	0.501	2.41397e-29
SNHG7	1.39321e-33	-0.189857	0.112	0.397	2.5316e-29
RARRES1	1.46392e-33	-0.251455	0.041	0.194	2.66009e-29
KRT18	1.64553e-33	0.494234	0.877	0.881	2.99008e-29
WBP2	1.76012e-33	-0.157727	0.066	0.321	3.19832e-29
ATP6V0E1	2.25752e-33	-0.218302	0.416	0.709	4.10214e-29
YPEL5	2.62329e-33	-0.219235	0.096	0.346	4.76678e-29
SNRPG	2.91705e-33	0.572866	0.669	0.693	5.30058e-29
CTSL	2.99762e-33	-0.209337	0.153	0.454	5.44697e-29
BHLHE40	3.39583e-33	-0.106205	0.017	0.115	6.17056e-29
NUF2	3.57943e-33	0.587897	0.16	0.012	6.50419e-29
PDLIM1	3.70133e-33	-0.196427	0.201	0.513	6.72569e-29
PERP	6.33483e-33	-0.233079	0.306	0.609	1.1511e-28
DHRS3	7.09774e-33	-0.0711914	0.006	0.092	1.28973e-28
TIMM9	7.20951e-33	-0.178473	0.125	0.426	1.31004e-28
TMEM263	8.15011e-33	-0.162048	0.082	0.346	1.48096e-28
ZNF503	8.82676e-33	-0.134818	0.034	0.188	1.60391e-28
CHI3L1	1.07051e-32	-0.0738573	0.002	0.046	1.94523e-28
PBXIP1	2.16405e-32	-0.162163	0.058	0.288	3.93229e-28
ACP5	2.89566e-32	-0.0801323	0.008	0.075	5.2617e-28
IFITM3	3.18771e-32	-0.238836	0.596	0.818	5.79239e-28
SARAF	3.323e-32	-0.216655	0.337	0.636	6.03823e-28
SNHG8	4.16983e-32	-0.197812	0.246	0.558	7.577e-28
GLS	4.52101e-32	-0.245782	0.276	0.594	8.21513e-28
CXCL3	4.87991e-32	-0.292063	0.02	0.094	8.86729e-28
LMNB1	1.34768e-31	0.543816	0.168	0.038	2.44888e-27
MYLIP	1.36315e-31	-0.133342	0.027	0.175	2.47698e-27
EIF3H	1.41681e-31	-0.163916	0.461	0.735	2.57449e-27
CLK1	1.44651e-31	-0.179113	0.081	0.335	2.62845e-27
RARRES2	1.81643e-31	-0.326462	0.454	0.69	3.30064e-27
FXR1	5.31856e-31	-0.16094	0.123	0.432	9.66436e-27
SEMA3B	5.48762e-31	-0.116177	0.025	0.155	9.97156e-27
SNRPF	6.15169e-31	0.531398	0.701	0.725	1.11782e-26
TMEM99	7.27646e-31	-0.136468	0.066	0.321	1.32221e-26
LYZ	8.56445e-31	0.538848	0.296	0.122	1.55625e-26
PMP22	9.86786e-31	-0.163909	0.049	0.246	1.79309e-26
DNAJA1	1.11831e-30	-0.228702	0.261	0.553	2.03208e-26
RNPC3	1.58309e-30	-0.113755	0.013	0.11	2.87663e-26
STC2	1.66438e-30	-0.0378275	0.003	0.043	3.02435e-26
ZWINT	1.68869e-30	0.543469	0.154	0.024	3.06853e-26
ARHGAP5	1.77292e-30	-0.169785	0.061	0.275	3.22158e-26
NCOA7	1.9033e-30	-0.293345	0.216	0.486	3.45848e-26
ANP32E	2.57122e-30	0.648748	0.335	0.306	4.67216e-26
SERINC1	2.66098e-30	-0.161295	0.069	0.319	4.83526e-26
BAMBI	2.90844e-30	-0.102378	0.012	0.102	5.28493e-26
SMDT1	3.22394e-30	-0.175318	0.26	0.587	5.85821e-26
DAZAP2	3.32903e-30	-0.164908	0.313	0.634	6.04918e-26
VTN	3.66592e-30	-0.258519	0.175	0.44	6.66134e-26
MT2A	4.05068e-30	0.574706	0.536	0.521	7.36049e-26
DEK	4.33661e-30	0.637344	0.513	0.547	7.88005e-26
SP6	4.81336e-30	-0.0248906	0.001	0.022	8.74636e-26
BCO2	4.82903e-30	-0.130522	0.03	0.176	8.77483e-26
SMIM6	5.67457e-30	-0.146782	0.063	0.287	1.03113e-25
UGT1A6	8.35299e-30	-0.027274	0.001	0.03	1.51782e-25
ACTA2	8.63325e-30	-0.121721	0.022	0.192	1.56875e-25
FAU	9.67003e-30	-0.296577	0.797	0.886	1.75714e-25
AKAP9	9.81226e-30	-0.200987	0.175	0.49	1.78299e-25
TSPAN31	1.15991e-29	-0.135005	0.048	0.238	2.10767e-25
DOC2A	1.2002e-29	-0.043436	0.002	0.047	2.18088e-25
RAD51AP1	1.39208e-29	0.528439	0.165	0.044	2.52955e-25
LINC01139	1.50186e-29	-0.14096	0.053	0.244	2.72903e-25
CHCHD10	1.60503e-29	-0.152228	0.219	0.551	2.91649e-25
TOM1	2.0429e-29	-0.103559	0.022	0.164	3.71215e-25
C4orf3	3.39385e-29	-0.157448	0.22	0.549	6.16697e-25
CTD-2319I12.2	3.4287e-29	-0.0172102	0	0.018	6.23029e-25
AURKB	4.34209e-29	0.464474	0.135	0.011	7.89001e-25
PLK1	4.5401e-29	0.542832	0.132	0.009	8.24981e-25
BGN	6.09307e-29	-0.156888	0.037	0.198	1.10717e-24
FAM161B	7.14079e-29	-0.0568283	0.007	0.077	1.29755e-24
TFPI	7.24718e-29	-0.250352	0.3	0.596	1.31689e-24
TIMM23B	7.50506e-29	-0.0428851	0.004	0.045	1.36375e-24
CXCL2	8.47444e-29	-0.666729	0.161	0.314	1.53989e-24
CXCL1	9.45861e-29	-0.514243	0.215	0.433	1.71872e-24
TIMP2	1.02241e-28	-0.141434	0.041	0.192	1.85783e-24
ASPM	1.04177e-28	0.59607	0.138	0.008	1.893e-24
ZBTB4	1.05868e-28	-0.0707962	0.013	0.09	1.92373e-24
NAPA-AS1	1.10128e-28	-0.035229	0.002	0.042	2.00113e-24
ARSE	1.24095e-28	-0.144572	0.096	0.37	2.25493e-24
SNHG18	1.35023e-28	-0.128193	0.03	0.181	2.45351e-24
PLCXD3	1.35173e-28	-0.0202763	0	0.017	2.45622e-24
SLC25A5	1.38732e-28	0.531338	0.681	0.687	2.5209e-24
PPP1R15B	1.4319e-28	-0.138265	0.033	0.195	2.60191e-24
CDC20	1.49257e-28	0.548335	0.139	0.012	2.71215e-24
ZNHIT3	1.56342e-28	-0.153723	0.129	0.433	2.84089e-24
CTD-3252C9.4	1.73157e-28	-0.292411	0.133	0.339	3.14644e-24
RNF213	2.00528e-28	-0.209096	0.13	0.409	3.64379e-24
KIF3B	2.08488e-28	-0.143767	0.052	0.242	3.78844e-24
NR2F2	3.37884e-28	-0.180388	0.144	0.431	6.13969e-24
LUC7L3	3.54315e-28	-0.205199	0.181	0.49	6.43827e-24
ZNF217	4.35134e-28	-0.118586	0.03	0.181	7.90682e-24
SCD	4.39248e-28	-0.117436	0.028	0.165	7.98158e-24
PIM3	4.97006e-28	-0.171823	0.079	0.307	9.0311e-24
XIST	5.25257e-28	-0.21545	0.242	0.566	9.54445e-24
SMIM2-AS1	5.57007e-28	-0.044714	0.002	0.057	1.01214e-23
ZFAND2A	6.69728e-28	-0.169694	0.048	0.225	1.21696e-23
LRP1	7.10693e-28	-0.123286	0.019	0.14	1.2914e-23
IGLC2	7.71665e-28	1.02687	0.325	0.225	1.40219e-23
ACBD3	7.85364e-28	-0.107757	0.032	0.184	1.42708e-23
CDCA3	9.06139e-28	0.495217	0.129	0.005	1.64655e-23
HMOX1	1.76884e-27	-0.116416	0.023	0.146	3.21416e-23
SIRT2	1.7754e-27	-0.0978822	0.02	0.15	3.22608e-23
CIRBP	2.07875e-27	-0.180308	0.418	0.7	3.7773e-23
RSL1D1	2.43064e-27	-0.168648	0.402	0.687	4.41672e-23
HSP90AA1	2.49346e-27	-0.414044	0.802	0.869	4.53086e-23
BOK	2.69391e-27	-0.0641694	0.007	0.073	4.8951e-23
RPS23	2.74923e-27	-0.185319	0.994	0.995	4.99563e-23
GGH	2.90763e-27	0.546149	0.287	0.252	5.28346e-23
EFCAB13	2.96356e-27	-0.0733391	0.007	0.08	5.38508e-23
FOXS1	3.0971e-27	-0.0768958	0.01	0.097	5.62774e-23
CAMLG	3.41535e-27	-0.149477	0.143	0.439	6.20603e-23
PHF3	4.21656e-27	-0.130313	0.08	0.332	7.6619e-23
YBX1	4.89669e-27	0.506149	0.779	0.797	8.89777e-23
PRC1	5.26473e-27	0.491913	0.151	0.038	9.56654e-23
PITPNA-AS1	5.2911e-27	-0.111379	0.05	0.258	9.61446e-23
HNRNPA2B1	6.17437e-27	0.555486	0.684	0.718	1.12195e-22
STRA6	6.93804e-27	-0.027345	0.002	0.025	1.26071e-22
SLC2A1	7.52725e-27	-0.0805838	0.016	0.117	1.36778e-22
S100A9	7.89144e-27	0.455966	0.443	0.36	1.43395e-22
IFIT2	8.10194e-27	-0.216796	0.018	0.116	1.4722e-22
CDC42SE1	8.60908e-27	0.477947	0.305	0.197	1.56436e-22
LUM	1.04643e-26	0.698807	0.178	0.046	1.90147e-22
RPL6	1.27064e-26	-0.189668	0.991	0.993	2.30887e-22
CAST	1.40813e-26	-0.147117	0.233	0.559	2.55872e-22
FAM13A	1.43739e-26	-0.122084	0.022	0.159	2.61188e-22
ORAI3	1.4841e-26	-0.101135	0.024	0.163	2.69675e-22
SMC4	1.52758e-26	0.565451	0.243	0.187	2.77577e-22
HSP90AB1	1.98989e-26	-0.271484	0.854	0.923	3.61582e-22
LINC01615	2.07795e-26	-0.0162568	0	0.016	3.77585e-22
CENPA	2.1287e-26	0.450785	0.125	0.007	3.86806e-22
TMEM86B	2.20217e-26	-0.0944604	0.014	0.097	4.00156e-22
RPL30	2.24741e-26	-0.268035	0.913	0.948	4.08377e-22
CENPM	2.30895e-26	0.487178	0.131	0.018	4.1956e-22
RPL27	2.57603e-26	-0.237012	0.862	0.93	4.6809e-22
BCDIN3D-AS1	2.70932e-26	-0.0219798	0	0.018	4.92311e-22
TNK1	2.74994e-26	-0.0163696	0	0.017	4.99692e-22
HSBP1L1	2.85064e-26	-0.138342	0.1	0.372	5.1799e-22
EIF2A	2.92599e-26	-0.146619	0.168	0.471	5.31682e-22
HJURP	3.04583e-26	0.478243	0.12	0.004	5.53457e-22
ZCCHC2	4.09759e-26	-0.0315856	0.002	0.03	7.44573e-22
MPHOSPH8	5.11674e-26	-0.159192	0.179	0.497	9.29762e-22
STAMBPL1	5.22374e-26	-0.0634849	0.01	0.089	9.49206e-22
SLC16A7	5.65905e-26	-0.0938654	0.014	0.129	1.02831e-21
HDAC5	5.68546e-26	-0.08049	0.011	0.092	1.0331e-21
ZNF541	6.07417e-26	-0.0143173	0	0.016	1.10374e-21
AOC1	7.24915e-26	-0.0141174	0.001	0.018	1.31724e-21
IFT20	7.89889e-26	-0.146231	0.142	0.442	1.43531e-21
NR3C1	8.14643e-26	-0.149231	0.074	0.282	1.48029e-21
MAG	9.65542e-26	-0.0106571	0	0.013	1.75449e-21
PRAP1	1.0909e-25	-0.219736	0.19	0.459	1.98227e-21
RSRP1	1.11566e-25	-0.145728	0.09	0.351	2.02727e-21
PRR5L	1.24738e-25	-0.0148659	0	0.017	2.26661e-21
ZNF865	1.30067e-25	-0.0280017	0.002	0.028	2.36346e-21
LINC00987	1.31204e-25	-0.0235211	0	0.017	2.3841e-21
RARRES3	1.42998e-25	-0.213832	0.15	0.423	2.59841e-21
SAA2	1.45793e-25	-0.139527	0.006	0.053	2.6492e-21
AC062029.1	1.7949e-25	-0.0167835	0	0.017	3.26151e-21
BAZ2B	1.87969e-25	-0.15842	0.079	0.31	3.41558e-21
ABHD11-AS1	1.95187e-25	-0.0182606	0	0.019	3.54673e-21
PIGR	2.00532e-25	-0.218383	0.015	0.087	3.64387e-21
COMMD6	2.03379e-25	-0.181256	0.679	0.848	3.6956e-21
MYOF	2.09965e-25	-0.123455	0.039	0.199	3.81527e-21
YME1L1	2.29353e-25	-0.135395	0.066	0.293	4.16757e-21
RPAIN	2.90279e-25	-0.136678	0.128	0.421	5.27466e-21
NAP1L1	2.97364e-25	-0.195255	0.618	0.804	5.40339e-21
STC1	3.10571e-25	-0.0515476	0.003	0.061	5.64339e-21
XBP1	3.2131e-25	-0.1551	0.173	0.46	5.83852e-21
PMAIP1	3.55051e-25	-0.137104	0.031	0.172	6.45163e-21
HMMR	3.87053e-25	0.472608	0.124	0.01	7.03314e-21
RPL39	6.27523e-25	-0.230088	0.98	0.989	1.14027e-20
RP5-1187M17.10	6.7372e-25	-0.0212439	0.002	0.024	1.22422e-20
FANCD2	6.87011e-25	0.44023	0.12	0.014	1.24837e-20
BTG1	8.98319e-25	-0.29151	0.548	0.754	1.63233e-20
PLXNB2	1.20506e-24	-0.14695	0.061	0.248	2.18971e-20
ST3GAL5	1.34093e-24	-0.0462417	0.006	0.051	2.43661e-20
HMGA1	1.85469e-24	0.570383	0.374	0.38	3.37016e-20
SEMA5B	1.96962e-24	-0.0117438	0	0.016	3.579e-20
MCM7	2.03401e-24	0.514816	0.183	0.107	3.696e-20
SKAP1	2.03422e-24	-0.122338	0.055	0.269	3.69639e-20
C12orf75	2.04559e-24	0.460178	0.631	0.638	3.71705e-20
GNB2L1	2.13716e-24	-0.257244	0.932	0.961	3.88344e-20
CACHD1	2.13894e-24	-0.0125278	0	0.014	3.88667e-20
SPC25	2.26031e-24	0.435168	0.112	0.003	4.10721e-20
TUBGCP2	2.45307e-24	-0.142272	0.058	0.259	4.45747e-20
FAM63B	2.48566e-24	-0.135769	0.043	0.211	4.51668e-20
CP	2.52968e-24	-0.0411261	0.001	0.033	4.59667e-20
POR	2.59417e-24	-0.121914	0.048	0.225	4.71387e-20
CA3	2.60966e-24	-0.116783	0.01	0.072	4.74201e-20
ABHD14B	2.7537e-24	-0.112672	0.062	0.287	5.00374e-20
SERPING1	2.87746e-24	-0.2279	0.356	0.646	5.22863e-20
CENPW	3.10136e-24	0.491546	0.184	0.114	5.63549e-20
RPL37A	3.17336e-24	-0.23342	0.952	0.97	5.76632e-20
ZSWIM3	4.61289e-24	-0.0203562	0	0.018	8.38208e-20
CHORDC1	5.26326e-24	-0.108295	0.049	0.236	9.56387e-20
GAA	5.67585e-24	-0.110303	0.054	0.248	1.03136e-19
IGFBP5	6.17101e-24	-0.448979	0.044	0.128	1.12133e-19
RSRC2	6.54025e-24	-0.138722	0.248	0.559	1.18843e-19
BPTF	6.56118e-24	-0.155519	0.082	0.301	1.19223e-19
GAL	8.42221e-24	0.462342	0.204	0.11	1.5304e-19
CENPK	8.65107e-24	0.455412	0.133	0.035	1.57199e-19
CD46	9.17236e-24	-0.137999	0.141	0.434	1.66671e-19
RPSA	9.98192e-24	-0.225812	0.704	0.831	1.81381e-19
MRPL10	1.03198e-23	-0.132587	0.097	0.362	1.87522e-19
VPS13C	1.0794e-23	-0.157385	0.057	0.266	1.96138e-19
RP4-736H5.3	1.11053e-23	-0.119676	0.016	0.1	2.01794e-19
NUDT2	1.111e-23	-0.0908109	0.024	0.165	2.01879e-19
TMCC1	1.13666e-23	-0.0646646	0.007	0.082	2.06543e-19
GPR137B	1.18087e-23	-0.0939013	0.036	0.195	2.14577e-19
CKAP2	1.20891e-23	0.491062	0.162	0.086	2.19671e-19
CDC42EP2	1.26199e-23	-0.0566817	0.006	0.063	2.29316e-19
PTPRH	1.30689e-23	-0.0457044	0.006	0.061	2.37475e-19
RIN2	1.31295e-23	0.394418	0.427	0.376	2.38576e-19
ZNF703	1.37229e-23	-0.0485292	0.008	0.07	2.49358e-19
CBX6	1.39147e-23	0.433271	0.341	0.274	2.52844e-19
CCDC59	1.41939e-23	-0.110053	0.19	0.498	2.57918e-19
SSR2	1.4196e-23	-0.1644	0.575	0.769	2.57956e-19
RBM39	1.59283e-23	-0.142441	0.439	0.714	2.89434e-19
NUCB1	1.88209e-23	-0.150417	0.13	0.4	3.41995e-19
PSMB9	1.95805e-23	0.549271	0.406	0.418	3.55798e-19
RNASET2	1.96022e-23	-0.148037	0.177	0.475	3.56191e-19
P4HB	2.09081e-23	-0.17432	0.4	0.651	3.79921e-19
TP53	2.13237e-23	0.457543	0.272	0.225	3.87474e-19
JMJD1C	2.26359e-23	-0.136769	0.103	0.361	4.11317e-19
ACSM3	2.6016e-23	-0.211815	0.135	0.384	4.72736e-19
SLC4A4	2.8511e-23	-0.0782156	0.013	0.11	5.18073e-19
TANK	3.01523e-23	-0.140577	0.071	0.285	5.47898e-19
HELLS	3.25283e-23	0.514065	0.188	0.123	5.91072e-19
DARS	3.62909e-23	-0.141096	0.243	0.54	6.59441e-19
PPP1R13L	4.8565e-23	-0.0902495	0.021	0.145	8.82475e-19
CHD3	5.01652e-23	-0.129785	0.046	0.209	9.11551e-19
SKAP2	5.71759e-23	-0.125889	0.133	0.417	1.03894e-18
TMEM97	5.89782e-23	-0.181797	0.173	0.434	1.07169e-18
DARS-AS1	6.11521e-23	-0.0172142	0	0.017	1.11119e-18
TBX3	6.66035e-23	-0.0675378	0.009	0.086	1.21025e-18
VAMP2	8.0956e-23	-0.156551	0.127	0.397	1.47105e-18
SERP1	8.20681e-23	-0.111027	0.398	0.689	1.49126e-18
MRPL45	8.33775e-23	-0.111437	0.096	0.363	1.51505e-18
STAU1	8.69218e-23	-0.116146	0.271	0.577	1.57946e-18
TBX2-AS1	8.86612e-23	-0.0151476	0.001	0.019	1.61106e-18
B4GALNT2	8.97277e-23	-0.026428	0.001	0.019	1.63044e-18
RPS9	9.4728e-23	-0.226677	0.961	0.976	1.7213e-18
KDELR1	1.0147e-22	-0.109119	0.31	0.601	1.84381e-18
CIR1	1.14913e-22	-0.14762	0.129	0.396	2.08808e-18
RNF19A	1.15253e-22	-0.165436	0.159	0.425	2.09427e-18
GOLT1A	1.23843e-22	-0.127592	0.052	0.218	2.25036e-18
2019-09-09	1.26304e-22	-0.123615	0.072	0.284	2.29507e-18
LIF	1.28669e-22	-0.0739257	0.01	0.08	2.33804e-18
FNDC3B	1.39279e-22	-0.127912	0.065	0.259	2.53084e-18
AQP3	1.39315e-22	-0.0659018	0.009	0.085	2.53149e-18
SERTAD4-AS1	1.45486e-22	-0.137489	0.074	0.279	2.64363e-18
ADRA1D	1.58128e-22	-0.0118785	0	0.013	2.87335e-18
TROAP	1.96105e-22	0.401955	0.11	0.009	3.56342e-18
RP11-538P18.2	2.03183e-22	0.47313	0.199	0.105	3.69204e-18
PDIA6	2.24483e-22	0.464874	0.617	0.648	4.07908e-18
NMB	2.28154e-22	-0.147464	0.11	0.355	4.14579e-18
GNS	2.71339e-22	-0.127683	0.076	0.283	4.93049e-18
LRRK2	2.86441e-22	-0.106359	0.036	0.205	5.20493e-18
ZNF74	3.08406e-22	-0.0256664	0.002	0.03	5.60405e-18
SERPINF2	4.46024e-22	-0.135958	0.117	0.37	8.1047e-18
PHKG1	4.61565e-22	0.409643	0.236	0.123	8.3871e-18
CREG1	4.67459e-22	-0.136599	0.181	0.478	8.4942e-18
ZNF112	4.9469e-22	-0.0272125	0	0.017	8.98902e-18
PIEZO2	5.19488e-22	-0.0720503	0.012	0.086	9.43962e-18
TMEM219	5.43321e-22	-0.124955	0.214	0.517	9.87269e-18
RBM43	5.6719e-22	-0.118661	0.034	0.179	1.03064e-17
NSA2	5.69042e-22	-0.109449	0.183	0.485	1.03401e-17
C1orf115	6.30566e-22	-0.0714714	0.009	0.085	1.1458e-17
UGT1A1	6.47449e-22	-0.0224487	0.003	0.03	1.17648e-17
CHMP1B	6.65371e-22	-0.121682	0.111	0.377	1.20904e-17
RASGRP1	7.78116e-22	-0.0219018	0.003	0.03	1.41391e-17
RPS6	7.86227e-22	-0.188642	0.981	0.987	1.42865e-17
TMEM92	8.1897e-22	-0.0969995	0.044	0.236	1.48815e-17
AC105760.2	8.50602e-22	-0.0148718	0	0.014	1.54563e-17
ZNF33A	1.06188e-21	-0.128958	0.074	0.294	1.92954e-17
PNN	1.06357e-21	-0.121187	0.19	0.505	1.93262e-17
TUFT1	1.08544e-21	-0.0851791	0.024	0.129	1.97235e-17
CDH17	1.09654e-21	-0.0913909	0.019	0.12	1.99253e-17
SVOPL	1.22087e-21	-0.0119524	0	0.012	2.21845e-17
S100A1	1.22796e-21	-0.161969	0.392	0.655	2.23132e-17
ALKBH7	1.25841e-21	-0.120473	0.245	0.548	2.28666e-17
MAFK	1.30721e-21	-0.0809521	0.017	0.098	2.37532e-17
CREB5	1.33769e-21	-0.12887	0.069	0.26	2.43071e-17
JMJD6	1.34172e-21	-0.0970287	0.034	0.191	2.43803e-17
SEZ6L2	1.38293e-21	-0.117869	0.083	0.32	2.51293e-17
RP11-327P2.5	1.52302e-21	-0.0146092	0.001	0.017	2.76747e-17
SELENBP1	1.5309e-21	-0.142834	0.062	0.241	2.78181e-17
RPL29	1.73899e-21	-0.209185	0.869	0.925	3.15992e-17
TC2N	1.77774e-21	-0.0276843	0.001	0.023	3.23033e-17
ENDOV	1.80221e-21	-0.117062	0.056	0.238	3.2748e-17
TRIP11	1.81684e-21	-0.12639	0.063	0.267	3.30138e-17
HOXA10	1.86211e-21	-0.128948	0.138	0.406	3.38365e-17
SBDS	2.02279e-21	-0.124122	0.161	0.443	3.6756e-17
ASS1	2.11482e-21	-0.0816741	0.022	0.139	3.84285e-17
PLA2G4C	2.30077e-21	-0.0924208	0.022	0.142	4.18074e-17
LINC00847	2.41959e-21	-0.0608867	0.007	0.084	4.39663e-17
ST13	2.54309e-21	-0.121959	0.472	0.724	4.62106e-17
DUSP1	2.70168e-21	-0.546987	0.644	0.759	4.90923e-17
NEK2	2.77559e-21	0.394393	0.103	0.007	5.04353e-17
MET	3.07158e-21	-0.126545	0.063	0.255	5.58136e-17
LITAF	3.77656e-21	-0.120782	0.175	0.453	6.86238e-17
COL20A1	3.78014e-21	-0.00933697	0	0.012	6.86889e-17
PRRT3-AS1	3.81177e-21	-0.0116959	0	0.014	6.92636e-17
CLK3	4.00384e-21	-0.0929217	0.037	0.189	7.27537e-17
OPTN	4.01286e-21	-0.126564	0.066	0.273	7.29177e-17
NBEAL1	4.0328e-21	-0.125004	0.062	0.249	7.328e-17
H2AFY	4.07761e-21	0.556098	0.39	0.433	7.40942e-17
UBR4	4.45639e-21	-0.108188	0.031	0.148	8.09772e-17
KANSL1-AS1	4.8002e-21	-0.0320736	0.002	0.031	8.72245e-17
HIGD2A	5.15842e-21	-0.107517	0.316	0.616	9.37336e-17
MRPL23-AS1	5.61177e-21	-0.00742673	0	0.011	1.01972e-16
APOH	5.81964e-21	-0.0876672	0.016	0.119	1.05749e-16
PTPRK	5.86771e-21	-0.120243	0.061	0.249	1.06622e-16
PRRC2C	6.46275e-21	-0.103953	0.296	0.608	1.17435e-16
PIGP	7.15048e-21	-0.119385	0.102	0.353	1.29931e-16
CD68	7.74366e-21	-0.0785786	0.058	0.282	1.4071e-16
TCEAL4	7.81782e-21	-0.0991364	0.279	0.592	1.42058e-16
ALDH3A2	7.84066e-21	-0.112055	0.069	0.276	1.42473e-16
PTPRF	8.05179e-21	-0.134608	0.057	0.22	1.46309e-16
MAOB	8.05942e-21	-0.100924	0.037	0.187	1.46448e-16
GRIA3	8.10533e-21	-0.0251785	0.001	0.03	1.47282e-16
RPS19	8.16894e-21	0.0552327	1	0.998	1.48438e-16
C1RL	8.50765e-21	-0.098962	0.036	0.21	1.54593e-16
MXI1	8.87577e-21	-0.091969	0.027	0.183	1.61282e-16
ERBB3	9.80385e-21	-0.135696	0.064	0.257	1.78146e-16
EIF3L	1.01709e-20	-0.135475	0.455	0.683	1.84816e-16
TNFAIP2	1.0197e-20	-0.126389	0.049	0.199	1.85289e-16
ABCC3	1.12707e-20	-0.122564	0.046	0.214	2.04799e-16
DDX17	1.23424e-20	-0.138572	0.175	0.469	2.24273e-16
TCEANC	1.25173e-20	-0.0119405	0	0.013	2.27453e-16
STAT1	1.30012e-20	0.491954	0.522	0.546	2.36244e-16
KCNK9	1.48754e-20	-0.020959	0.003	0.021	2.70301e-16
CCND1	1.57119e-20	-0.100151	0.023	0.124	2.85501e-16
PRKAR1A	1.57685e-20	-0.144406	0.201	0.487	2.86529e-16
GTSE1	1.59993e-20	0.412736	0.102	0.007	2.90724e-16
TUBA1C	1.74769e-20	0.566093	0.488	0.524	3.17574e-16
CXCL16	1.82546e-20	-0.145367	0.121	0.349	3.31705e-16
RPL36	1.86695e-20	-0.222812	0.97	0.98	3.39244e-16
ZNF292	2.23773e-20	-0.103637	0.062	0.276	4.06617e-16
DCN	2.35552e-20	0.451492	0.137	0.03	4.28022e-16
PFKFB3	2.39894e-20	-0.115978	0.046	0.208	4.35911e-16
RPS7	2.45812e-20	-0.212394	0.956	0.97	4.46666e-16
TSPAN33	2.50141e-20	-0.0662463	0.015	0.096	4.54531e-16
MFSD12	2.54868e-20	-0.0409991	0.005	0.039	4.6312e-16
LMBR1L	2.67985e-20	-0.0892207	0.023	0.133	4.86956e-16
KCNQ1OT1	2.69886e-20	-0.196309	0.301	0.59	4.90409e-16
RPS25	3.07277e-20	-0.19206	0.905	0.946	5.58354e-16
FAM73B	3.09327e-20	-0.0204067	0.001	0.015	5.62079e-16
KLK10	3.32831e-20	-0.0115999	0	0.012	6.04788e-16
HNRNPA3	3.55576e-20	0.51568	0.515	0.57	6.46117e-16
SLC25A6	3.84933e-20	-0.13437	0.645	0.814	6.99462e-16
FIGN	3.87953e-20	-0.0936221	0.043	0.195	7.04949e-16
TAF1D	3.93075e-20	-0.125411	0.212	0.511	7.14257e-16
ARRB2	3.95906e-20	-0.112945	0.102	0.342	7.19401e-16
FIBCD1	4.05058e-20	-0.0211767	0.002	0.018	7.36031e-16
OFD1	4.12525e-20	-0.105543	0.04	0.206	7.49598e-16
GOLGB1	4.13437e-20	-0.129784	0.125	0.405	7.51256e-16
SDCCAG8	4.69145e-20	-0.105787	0.08	0.303	8.52484e-16
ACO1	4.77164e-20	-0.108102	0.061	0.244	8.67055e-16
RABAC1	4.84408e-20	-0.134593	0.284	0.582	8.80218e-16
CEP55	5.00647e-20	0.365957	0.098	0.007	9.09726e-16
PCBP1	5.2044e-20	-0.100481	0.268	0.571	9.45691e-16
MTDH	5.25382e-20	-0.111817	0.243	0.536	9.54671e-16
GMNN	5.77373e-20	0.375579	0.136	0.059	1.04914e-15
LTA4H	5.83922e-20	-0.111787	0.194	0.472	1.06104e-15
FAM162A	6.5497e-20	-0.133457	0.249	0.535	1.19015e-15
C12orf57	7.22072e-20	-0.103886	0.4	0.671	1.31208e-15
RP11-61A14.1	7.27715e-20	-0.0120492	0	0.013	1.32233e-15
NDC80	7.41901e-20	0.379149	0.091	0.005	1.34811e-15
CWF19L2	7.44287e-20	-0.128318	0.045	0.205	1.35244e-15
C1orf43	8.65047e-20	-0.0944879	0.252	0.543	1.57188e-15
CANX	8.74792e-20	-0.112155	0.401	0.675	1.58959e-15
NKIRAS2	8.94248e-20	-0.0950779	0.036	0.189	1.62494e-15
RAB3C	9.01047e-20	-0.0168118	0	0.014	1.63729e-15
MED11	9.26762e-20	-0.0981753	0.061	0.264	1.68402e-15
MGST1	9.4159e-20	-0.278585	0.459	0.67	1.71096e-15
HSD17B14	1.02053e-19	-0.0495149	0.007	0.061	1.85441e-15
KIAA1683	1.24577e-19	-0.0207619	0	0.014	2.2637e-15
DTYMK	1.40181e-19	0.496186	0.21	0.202	2.54723e-15
ILF2	1.40631e-19	0.52418	0.524	0.587	2.5554e-15
MIEN1	1.53981e-19	-0.092748	0.162	0.456	2.79799e-15
PIM1	1.59787e-19	-0.156791	0.076	0.249	2.90349e-15
TRMT44	1.59973e-19	-0.0379144	0.005	0.045	2.90686e-15
MYADM	1.64812e-19	-0.110973	0.08	0.284	2.9948e-15
KIF23	1.73674e-19	0.383425	0.096	0.008	3.15584e-15
SLC7A8	1.94034e-19	-0.0141996	0	0.012	3.5258e-15
MLXIPL	2.08599e-19	-0.0446638	0.002	0.038	3.79045e-15
KSR1	2.09243e-19	-0.0316465	0.003	0.033	3.80216e-15
SLC13A3	2.15167e-19	-0.0126623	0	0.013	3.90981e-15
TMEM256	2.29706e-19	-0.103412	0.278	0.573	4.17399e-15
ZFC3H1	2.3258e-19	-0.109432	0.056	0.245	4.22621e-15
PTCD2	2.33417e-19	-0.0410628	0.007	0.045	4.24142e-15
AXL	2.37811e-19	0.476438	0.236	0.199	4.32126e-15
STARD4-AS1	2.40973e-19	-0.0925351	0.012	0.096	4.37872e-15
IL1R1	2.56954e-19	-0.0743947	0.017	0.112	4.6691e-15
KCNK6	2.74019e-19	-0.0359018	0.005	0.04	4.9792e-15
CFAP36	2.78625e-19	-0.0869336	0.19	0.489	5.06289e-15
SNIP1	2.8045e-19	-0.01633	0.001	0.017	5.09605e-15
PSMC3	2.87685e-19	0.521774	0.334	0.371	5.22753e-15
RPL24	2.88405e-19	-0.164901	0.801	0.887	5.2406e-15
AC010226.4	2.94838e-19	-0.0654416	0.009	0.08	5.35749e-15
RPL7	2.99655e-19	-0.14354	0.998	0.998	5.44503e-15
ECT2	3.06285e-19	0.420766	0.128	0.07	5.56551e-15
FNBP4	3.08419e-19	-0.119011	0.062	0.246	5.60428e-15
GABRP	3.12439e-19	-0.0190036	0.001	0.015	5.67734e-15
CYP21A2	3.14491e-19	-0.0118016	0	0.012	5.71462e-15
AMACR	3.17503e-19	-0.0917081	0.026	0.159	5.76934e-15
CFL1	3.29737e-19	0.3933	0.772	0.805	5.99165e-15
DRC3	3.863e-19	-0.067047	0.012	0.112	7.01947e-15
DEFB1	4.01168e-19	-0.329413	0.587	0.786	7.28963e-15
BCL2	4.08177e-19	-0.104732	0.041	0.184	7.41698e-15
LCN2	4.34388e-19	-0.177273	0.037	0.149	7.89327e-15
AP001626.1	4.62082e-19	-0.0117893	0	0.012	8.39648e-15
AHNAK2	4.68047e-19	-0.138514	0.097	0.312	8.50488e-15
PNISR	4.72021e-19	-0.0981958	0.264	0.576	8.57709e-15
ING4	5.09406e-19	-0.0850407	0.056	0.248	9.25642e-15
DYNLRB1	5.10587e-19	-0.0991025	0.488	0.732	9.27788e-15
AC026471.6	5.33972e-19	-0.0290827	0.001	0.03	9.70281e-15
C12orf76	5.41136e-19	-0.101513	0.056	0.255	9.83298e-15
DST	6.073e-19	-0.136442	0.148	0.42	1.10352e-14
METTL16	6.25808e-19	-0.0857893	0.03	0.177	1.13716e-14
ITSN1	6.29693e-19	-0.11362	0.076	0.286	1.14421e-14
DSG2	6.36298e-19	-0.128084	0.122	0.371	1.15622e-14
RPL22	6.65321e-19	-0.141611	0.785	0.889	1.20896e-14
MXD1	6.85248e-19	-0.0761916	0.013	0.105	1.24516e-14
KLHL24	7.28063e-19	-0.117396	0.051	0.221	1.32296e-14
LRRC16A	7.37123e-19	0.452426	0.261	0.206	1.33943e-14
NOB1	7.64163e-19	-0.108507	0.103	0.357	1.38856e-14
TNS1	7.7317e-19	-0.0822898	0.02	0.134	1.40493e-14
CCDC181	8.16928e-19	-0.0983225	0.032	0.166	1.48444e-14
CALCOCO1	8.17843e-19	-0.100108	0.022	0.117	1.4861e-14
ASRGL1	8.19157e-19	0.444467	0.193	0.147	1.48849e-14
EGLN3	8.68745e-19	-0.0494698	0.007	0.061	1.5786e-14
RPS15	8.89662e-19	-0.172193	0.993	0.994	1.6166e-14
POLD2	9.21512e-19	0.544482	0.299	0.333	1.67448e-14
RASL11A	9.43713e-19	-0.0795543	0.007	0.071	1.71482e-14
RP11-527L4.2	9.51453e-19	-0.0151331	0	0.012	1.72889e-14
ZSCAN18	9.52986e-19	-0.0999128	0.031	0.166	1.73167e-14
PPP1CA	1.02428e-18	0.521382	0.406	0.457	1.86122e-14
PSMG3-AS1	1.13803e-18	-0.0151722	0	0.013	2.06791e-14
NPC2	1.17467e-18	-0.0964176	0.533	0.757	2.13449e-14
PXMP2	1.25256e-18	0.487835	0.251	0.254	2.27602e-14
NAT9	1.32528e-18	-0.0941382	0.049	0.23	2.40816e-14
ZNF610	1.35698e-18	-0.0159883	0	0.013	2.46577e-14
GAS2	1.39863e-18	-0.0127278	0.001	0.02	2.54145e-14
RP11-552E20.1	1.41051e-18	-0.0194609	0.002	0.015	2.56303e-14
CRIP1	1.42612e-18	0.491478	0.494	0.535	2.5914e-14
GABARAPL1	1.44149e-18	-0.105521	0.129	0.386	2.61933e-14
CCNB1IP1	1.48944e-18	-0.086617	0.068	0.278	2.70646e-14
CCL2	1.7021e-18	-0.427785	0.068	0.184	3.09289e-14
CYB561D2.1	1.78005e-18	-0.0106981	0	0.012	3.23452e-14
LINC01431	1.80869e-18	-0.0161576	0	0.012	3.28656e-14
DIDO1	1.80917e-18	-0.107936	0.054	0.219	3.28744e-14
FCAMR	1.92399e-18	-0.0903684	0.015	0.073	3.49608e-14
RPLP2	1.99338e-18	-0.184634	0.945	0.963	3.62217e-14
FGB	2.14361e-18	-0.0866646	0.002	0.028	3.89516e-14
C11orf96	2.28526e-18	-0.0203781	0.002	0.023	4.15254e-14
LAMP1	2.2905e-18	-0.113031	0.222	0.506	4.16208e-14
RP5-899B16.1	2.90479e-18	-0.0915122	0.018	0.101	5.27829e-14
ESCO2	2.91004e-18	0.34671	0.097	0.01	5.28784e-14
CERS4	3.04705e-18	-0.079846	0.033	0.157	5.53679e-14
TMEM74B	3.14578e-18	-0.0122173	0.003	0.023	5.7162e-14
TGFBI	3.15847e-18	-0.0950109	0.128	0.386	5.73925e-14
TRIM16	3.44016e-18	-0.0762923	0.021	0.113	6.25111e-14
THRA	3.67885e-18	-0.0830004	0.029	0.167	6.68484e-14
TMEM45A	3.80494e-18	-0.0820898	0.024	0.141	6.91396e-14
TCTN2	3.86691e-18	0.349171	0.194	0.11	7.02657e-14
PCBP2	4.08571e-18	-0.0846297	0.506	0.744	7.42414e-14
KRT33B	4.08626e-18	-0.0136502	0.001	0.016	7.42515e-14
PHF1	4.32802e-18	-0.0683506	0.01	0.111	7.86445e-14
MUC12	4.36342e-18	-0.102923	0.038	0.164	7.92878e-14
EFNB1	4.36899e-18	-0.0761329	0.021	0.151	7.9389e-14
CRYM	4.63255e-18	-0.104449	0.051	0.21	8.41781e-14
DUSP3	4.65169e-18	-0.0875751	0.039	0.2	8.45259e-14
RP11-505K9.1	4.70831e-18	-0.0183602	0	0.013	8.55546e-14
YWHAH	4.95183e-18	0.5256	0.479	0.543	8.99797e-14
PLA2G16	5.015e-18	-0.126404	0.156	0.432	9.11275e-14
KLHL3	5.15735e-18	-0.0103989	0	0.012	9.37141e-14
RPL34	5.25809e-18	-0.150528	0.979	0.99	9.55447e-14
TPST1	5.26894e-18	-0.0914885	0.026	0.157	9.57418e-14
RP11-299L17.3	5.37245e-18	-0.0442081	0.005	0.073	9.76228e-14
ARL4C	5.51695e-18	-0.146559	0.088	0.273	1.00249e-13
DUT	5.56164e-18	0.551175	0.468	0.552	1.0106e-13
QKI	6.23591e-18	-0.10129	0.038	0.171	1.13313e-13
METTL23	6.52828e-18	-0.0916424	0.081	0.306	1.18625e-13
SLC5A3	6.57492e-18	-0.0859614	0.028	0.143	1.19473e-13
GPR155	6.92483e-18	-0.0161437	0	0.012	1.25831e-13
TMEM200B	7.24761e-18	-0.0160125	0.003	0.02	1.31696e-13
SLC51B	7.70566e-18	-0.128504	0.103	0.308	1.4002e-13
MAD2L1	7.91875e-18	0.364415	0.114	0.052	1.43892e-13
CLIP3	8.24923e-18	-0.0350288	0.003	0.033	1.49897e-13
MYLK	8.3536e-18	-0.113159	0.064	0.225	1.51793e-13
GOLIM4	8.5783e-18	0.390623	0.267	0.226	1.55876e-13
CHD9	8.58371e-18	-0.0911837	0.154	0.437	1.55975e-13
NPC1L1	9.02052e-18	-0.0147728	0.001	0.013	1.63912e-13
TBX2	9.23984e-18	-0.0193133	0.002	0.017	1.67897e-13
PDLIM2	9.25999e-18	-0.101393	0.087	0.31	1.68263e-13
RNLS	1.0661e-17	-0.0956359	0.073	0.266	1.93721e-13
HBB	1.06868e-17	0.618416	0.171	0.072	1.94191e-13
IL4I1	1.0699e-17	-0.0555638	0.009	0.08	1.94412e-13
SPG20	1.07429e-17	-0.0755345	0.144	0.42	1.95209e-13
MYL3	1.08023e-17	-0.00797974	0	0.01	1.96289e-13
PCGF2	1.12486e-17	-0.0856805	0.034	0.185	2.04398e-13
AC006946.16	1.16449e-17	-0.0345113	0.002	0.027	2.116e-13
RP3-417L20.4	1.19493e-17	-0.00821211	0	0.01	2.17131e-13
B3GNT4	1.21982e-17	-0.008244	0	0.01	2.21654e-13
C17orf100	1.22519e-17	-0.0415508	0.006	0.053	2.2263e-13
CTB-75G16.3	1.22948e-17	-0.0121395	0	0.011	2.23408e-13
LINC01123	1.23954e-17	-0.0175552	0	0.013	2.25236e-13
TMEM8B	1.24687e-17	-0.0154494	0	0.012	2.26568e-13
PRR13	1.27824e-17	-0.0854882	0.447	0.703	2.32268e-13
RORC	1.38302e-17	-0.0613159	0.011	0.106	2.51308e-13
PAK7	1.44404e-17	-0.0109135	0	0.01	2.62396e-13
MARS2	1.4506e-17	-0.0152114	0.001	0.014	2.63589e-13
DDIT4	1.45872e-17	-0.342767	0.213	0.413	2.65063e-13
DLGAP1-AS1	1.49532e-17	-0.0728319	0.015	0.089	2.71714e-13
FBXO17	1.52237e-17	-0.0953254	0.067	0.265	2.7663e-13
NNMT	1.56137e-17	0.404112	0.576	0.589	2.83717e-13
LDHD	1.61909e-17	-0.0073571	0	0.01	2.94204e-13
MCM3	1.64748e-17	0.425145	0.176	0.155	2.99364e-13
DUSP4	1.65589e-17	-0.0147169	0.002	0.017	3.00892e-13
SLC2A3	1.71146e-17	-0.0721947	0.011	0.094	3.10989e-13
UQCC2	1.7396e-17	0.467964	0.359	0.386	3.16103e-13
AHNAK	1.78307e-17	-0.157097	0.094	0.294	3.24002e-13
PKDCC	1.796e-17	-0.06543	0.016	0.086	3.26351e-13
DENND1B	1.85163e-17	-0.09593	0.027	0.137	3.3646e-13
TMEM98	1.86015e-17	-0.090764	0.205	0.484	3.38007e-13
LYRM5	1.98997e-17	-0.0981742	0.077	0.299	3.61598e-13
TBCA	2.05605e-17	-0.0902395	0.579	0.792	3.73605e-13
SFRP4	2.07928e-17	0.705384	0.125	0.039	3.77826e-13
MORC3	2.34244e-17	-0.0806771	0.022	0.116	4.25644e-13
SLFN5	2.36199e-17	-0.0908437	0.035	0.18	4.29197e-13
RPS2	2.46149e-17	0.0920775	0.992	0.986	4.47277e-13
TNNT2	2.5125e-17	-0.186659	0.112	0.299	4.56546e-13
ZNF853	2.77872e-17	-0.00820525	0	0.01	5.0492e-13
CYP3A5	2.8156e-17	-0.113074	0.045	0.187	5.11622e-13
SLC26A11	2.85361e-17	-0.0681306	0.016	0.113	5.18529e-13
SYF2	2.85908e-17	-0.0534962	0.216	0.523	5.19524e-13
TOM1L2	2.92292e-17	-0.066634	0.012	0.092	5.31124e-13
ADGRG1	2.96384e-17	-0.094376	0.074	0.285	5.3856e-13
FEN1	3.15069e-17	0.400843	0.114	0.061	5.72512e-13
CDC42EP4	3.17796e-17	-0.0901172	0.046	0.204	5.77467e-13
SLIRP	3.61732e-17	0.49145	0.563	0.643	6.57303e-13
DLGAP5	3.80324e-17	0.294497	0.084	0.005	6.91087e-13
PDZK1IP1	3.89461e-17	-0.146003	0.601	0.787	7.07689e-13
ACSL4	4.67488e-17	-0.0977606	0.05	0.203	8.49473e-13
OS9	4.75342e-17	-0.0882	0.249	0.535	8.63743e-13
ADAM17	5.0999e-17	0.386085	0.217	0.164	9.26703e-13
TNNT1	5.29389e-17	-0.112415	0.068	0.245	9.61953e-13
ANXA2	5.9359e-17	0.257128	0.873	0.879	1.07861e-12
SDF2	5.97414e-17	-0.0900344	0.131	0.399	1.08556e-12
CTSH	6.08751e-17	-0.107202	0.203	0.479	1.10616e-12
RP11-1260E13.2	6.60574e-17	-0.0109994	0	0.011	1.20033e-12
ACLY	6.62438e-17	-0.096699	0.086	0.309	1.20372e-12
CYB5R1	6.74415e-17	-0.0994205	0.064	0.262	1.22548e-12
BCAS1	6.75208e-17	-0.00931102	0	0.01	1.22692e-12
SNCG	7.00775e-17	-0.120688	0.045	0.164	1.27338e-12
CYP2W1	7.17207e-17	-0.00742048	0	0.009	1.30324e-12
RNF135	7.21608e-17	-0.0719185	0.025	0.147	1.31123e-12
NDRG3	7.44771e-17	-0.0894962	0.05	0.219	1.35332e-12
CD164	7.91349e-17	-0.0838942	0.288	0.576	1.43796e-12
PLEKHO2	8.21617e-17	-0.0286352	0.001	0.024	1.49296e-12
NEDD4	8.42741e-17	-0.0318846	0.004	0.037	1.53134e-12
IRF1	8.56381e-17	-0.132059	0.048	0.193	1.55613e-12
C6orf1	8.75623e-17	-0.0947415	0.051	0.201	1.59109e-12
SIRT7	9.1053e-17	-0.0818664	0.038	0.166	1.65452e-12
PPP1R3B	9.58848e-17	-0.0731369	0.019	0.104	1.74232e-12
FBXO32	9.9747e-17	-0.0664426	0.015	0.091	1.8125e-12
IFIT3	1.0998e-16	-0.173176	0.025	0.12	1.99845e-12
SMOC1	1.1073e-16	-0.035621	0.003	0.037	2.01207e-12
C6orf132	1.12478e-16	-0.0664139	0.013	0.094	2.04384e-12
APH1A	1.13002e-16	-0.0742231	0.184	0.469	2.05335e-12
HSD11B2	1.16072e-16	-0.062445	0.014	0.092	2.10915e-12
KCNT2	1.19214e-16	-0.049968	0.008	0.059	2.16624e-12
RNASEH2A	1.20811e-16	0.398579	0.17	0.146	2.19525e-12
APOPT1	1.24042e-16	-0.0732212	0.13	0.395	2.25396e-12
NFKBIZ	1.24689e-16	-0.127363	0.128	0.356	2.26573e-12
FOXO4	1.25576e-16	-0.0126033	0.002	0.015	2.28185e-12
CDC42BPA	1.27947e-16	-0.101613	0.07	0.266	2.32492e-12
FNDC3A	1.29095e-16	-0.081965	0.072	0.284	2.34578e-12
ZKSCAN1	1.49517e-16	-0.120636	0.091	0.292	2.71688e-12
YWHAQ	1.53507e-16	0.450184	0.508	0.569	2.78938e-12
TMCC3	1.58913e-16	-0.0123712	0	0.011	2.88762e-12
COMT	1.64174e-16	-0.10348	0.257	0.537	2.9832e-12
BIRC7	1.67392e-16	-0.024859	0.001	0.024	3.04168e-12
ASIP	1.70593e-16	-0.0515006	0.009	0.074	3.09984e-12
RBPMS-AS1	1.73818e-16	-0.063162	0.015	0.111	3.15844e-12
RPL27A	1.74275e-16	-0.152222	0.932	0.965	3.16676e-12
SF1	1.75006e-16	-0.123673	0.118	0.347	3.18004e-12
ASH1L	1.77854e-16	-0.0825907	0.14	0.416	3.23179e-12
RP5-858L17.1	1.93348e-16	-0.0361238	0.003	0.03	3.51332e-12
TRIM4	1.94245e-16	-0.0865936	0.038	0.194	3.52962e-12
C17orf80	2.11064e-16	-0.0532189	0.01	0.07	3.83524e-12
RP11-670E13.6	2.22434e-16	-0.051748	0.006	0.047	4.04186e-12
RNF167	2.28407e-16	-0.0771567	0.122	0.381	4.15038e-12
LLGL2	2.44384e-16	-0.0676689	0.014	0.093	4.4407e-12
ARL4D	2.48806e-16	-0.109011	0.072	0.26	4.52106e-12
EML4	2.51268e-16	-0.0847073	0.174	0.455	4.5658e-12
UCHL1	2.66241e-16	0.37523	0.167	0.113	4.83787e-12
EPHX2	2.70786e-16	-0.0933693	0.035	0.169	4.92046e-12
RNASE4	2.72866e-16	-0.0863097	0.032	0.161	4.95824e-12
SH3RF2	2.85046e-16	-0.0152746	0.001	0.013	5.17957e-12
BANP	2.89771e-16	-0.0448032	0.009	0.068	5.26543e-12
MAN1C1	2.91801e-16	-0.0105976	0	0.009	5.30231e-12
FAM65C	3.30558e-16	-0.061719	0.01	0.075	6.00657e-12
GRN	3.30868e-16	-0.110008	0.344	0.609	6.01221e-12
FRK	3.38672e-16	-0.060508	0.012	0.091	6.15402e-12
SCTR	3.6371e-16	-0.0371212	0.004	0.042	6.60898e-12
USE1	3.6553e-16	-0.105269	0.097	0.325	6.64205e-12
KIAA1191	3.66793e-16	-0.0898057	0.04	0.193	6.66499e-12
ALPK2	3.72727e-16	-0.103934	0.081	0.294	6.77282e-12
CKS2	3.97187e-16	0.555816	0.245	0.278	7.21729e-12
SYNGR2	3.98697e-16	-0.0928795	0.19	0.452	7.24472e-12
ZEB2	4.04564e-16	-0.0855769	0.029	0.165	7.35134e-12
EIF5AL1	4.20819e-16	0.381975	0.14	0.088	7.6467e-12
MIA3	4.22747e-16	-0.0973202	0.095	0.32	7.68174e-12
GOT1	4.2411e-16	0.418954	0.246	0.245	7.7065e-12
RPL36AL	4.30155e-16	-0.0886738	0.66	0.826	7.81634e-12
CYBA	4.32718e-16	0.327282	0.811	0.849	7.86292e-12
KIFC1	4.33118e-16	0.293645	0.073	0.002	7.8702e-12
HOXC10	4.34609e-16	-0.0836378	0.057	0.25	7.89728e-12
MAFG	4.4657e-16	-0.0594864	0.009	0.077	8.11463e-12
ZFYVE9	4.65889e-16	-0.0483215	0.005	0.039	8.46566e-12
COL27A1	4.77566e-16	-0.0800256	0.021	0.127	8.67786e-12
FTH1	4.81278e-16	0.00886082	0.993	0.994	8.74531e-12
PSME2	4.897e-16	0.47045	0.533	0.607	8.89834e-12
SESN1	4.90148e-16	-0.0500662	0.01	0.075	8.90647e-12
ZNF638	5.02249e-16	-0.097458	0.081	0.303	9.12636e-12
CDK18	5.14329e-16	-0.067045	0.02	0.12	9.34588e-12
SLC39A6	5.27873e-16	-0.0927534	0.135	0.401	9.59198e-12
THY1	5.5667e-16	-0.119699	0.186	0.415	1.01152e-11
BTG2	6.13095e-16	-0.33612	0.375	0.585	1.11406e-11
RACGAP1	6.50072e-16	0.298268	0.105	0.042	1.18125e-11
AOX1	6.81312e-16	-0.0241431	0.002	0.023	1.23801e-11
BUB3	6.88168e-16	0.50888	0.306	0.369	1.25047e-11
MVP	6.92074e-16	-0.0728589	0.132	0.397	1.25757e-11
ZNF575	6.93173e-16	-0.00532212	0	0.008	1.25956e-11
ARID4A	6.95372e-16	-0.100353	0.054	0.226	1.26356e-11
CH17-340M24.3	7.25617e-16	-0.0666213	0.016	0.115	1.31852e-11
WFDC2	7.37055e-16	-0.150137	0.489	0.715	1.3393e-11
HIST1H2AE	7.56144e-16	-0.0284921	0.005	0.03	1.37399e-11
ATP5E	7.71075e-16	0.249334	0.943	0.947	1.40112e-11
COIL	7.84652e-16	-0.0868504	0.068	0.267	1.42579e-11
CSNK1D	8.62967e-16	-0.083565	0.093	0.331	1.5681e-11
VIM	8.76758e-16	-0.216185	0.769	0.865	1.59316e-11
GLIS1	9.29216e-16	-0.0417964	0.006	0.071	1.68848e-11
WDR60	9.57894e-16	-0.0990992	0.086	0.291	1.74059e-11
RNF187	1.0114e-15	-0.0901341	0.147	0.408	1.83782e-11
SND1	1.01935e-15	-0.086941	0.134	0.384	1.85226e-11
AMOTL2	1.04422e-15	-0.0990246	0.066	0.24	1.89745e-11
SYNRG	1.08595e-15	-0.0825519	0.044	0.196	1.97329e-11
CSNK1G3	1.09938e-15	-0.083527	0.05	0.22	1.99768e-11
PIBF1	1.18604e-15	-0.0867283	0.039	0.182	2.15516e-11
RUNDC1	1.19285e-15	-0.063319	0.016	0.108	2.16753e-11
RPS11	1.19557e-15	-0.162575	0.887	0.926	2.17247e-11
CTB-113I20.2	1.30156e-15	-0.0230123	0.004	0.024	2.36506e-11
NOSTRIN	1.3555e-15	-0.0272223	0.005	0.039	2.46308e-11
SMC2	1.35653e-15	0.349812	0.133	0.094	2.46496e-11
PDE1A	1.37393e-15	-0.0692349	0.25	0.537	2.49656e-11
LINC01133	1.40939e-15	-0.0224007	0.001	0.011	2.561e-11
ABL2	1.42605e-15	-0.0906734	0.027	0.127	2.59128e-11
SPATA7	1.44027e-15	-0.0725238	0.037	0.177	2.61711e-11
UBE2H	1.54042e-15	-0.0806877	0.041	0.191	2.79909e-11
B4GALT5	1.54672e-15	-0.101763	0.053	0.21	2.81054e-11
VPS51	1.54942e-15	-0.0816539	0.031	0.154	2.81545e-11
HYI	1.56092e-15	-0.0998692	0.066	0.247	2.83634e-11
LINC01481	1.81692e-15	-0.0848329	0.028	0.121	3.30153e-11
FAM157C	1.87718e-15	-0.0186082	0.002	0.015	3.41102e-11
PXDC1	1.92512e-15	-0.0497555	0.01	0.062	3.49813e-11
SNRPD1	1.92536e-15	0.501001	0.525	0.616	3.49857e-11
CREB3L1	1.9269e-15	-0.0530767	0.01	0.079	3.50137e-11
FZD3	1.93989e-15	-0.048647	0.01	0.078	3.52498e-11
DHRS7	1.94706e-15	-0.0847721	0.227	0.514	3.53801e-11
H1F0	2.15626e-15	-0.0882828	0.188	0.443	3.91813e-11
DYM	2.16651e-15	-0.0806347	0.037	0.165	3.93676e-11
PREPL	2.21584e-15	-0.0840464	0.05	0.207	4.0264e-11
PNPLA2	2.24963e-15	-0.074611	0.028	0.145	4.08781e-11
C17orf67	2.27735e-15	-0.0485417	0.008	0.07	4.13818e-11
CLSPN	2.30959e-15	0.308078	0.075	0.005	4.19675e-11
OSER1-AS1	2.38404e-15	-0.0651896	0.022	0.134	4.33204e-11
USP40	2.43217e-15	-0.0380922	0.006	0.061	4.4195e-11
PRNP	2.45247e-15	-0.0891938	0.226	0.498	4.45639e-11
CYB5D2	2.49021e-15	-0.0706937	0.022	0.129	4.52497e-11
TCEA3	2.52078e-15	-0.0746166	0.09	0.319	4.58051e-11
ZNF699	2.66881e-15	-0.0144843	0.001	0.013	4.84949e-11
RAD50	2.6699e-15	-0.0740547	0.107	0.356	4.85147e-11
PIK3IP1	2.67965e-15	-0.0721184	0.02	0.106	4.86919e-11
NDUFS8	2.6881e-15	0.44319	0.457	0.523	4.88455e-11
GID8	2.71007e-15	-0.0763096	0.136	0.401	4.92447e-11
HERPUD1	2.79064e-15	-0.158129	0.201	0.45	5.07087e-11
FBXO5	2.82107e-15	0.305522	0.084	0.028	5.12617e-11
PDE8A	2.85074e-15	-0.0585292	0.01	0.086	5.18009e-11
ZMYM4	3.00963e-15	-0.0747696	0.024	0.139	5.4688e-11
RIC3	3.02654e-15	-0.0990342	0.063	0.246	5.49952e-11
SYNPO	3.04442e-15	-0.0665649	0.014	0.093	5.53201e-11
FAM132A	3.07332e-15	-0.0268685	0.003	0.049	5.58452e-11
LINC01127	3.20391e-15	-0.0108981	0	0.009	5.82182e-11
FAM89B	3.26049e-15	-0.0373385	0.005	0.043	5.92464e-11
MRPS33	3.37298e-15	-0.068178	0.215	0.502	6.12904e-11
ERICH1	3.44016e-15	-0.104277	0.154	0.423	6.25112e-11
XPNPEP2	3.4926e-15	-0.00717168	0	0.009	6.34641e-11
SRSF6	3.50316e-15	0.396387	0.449	0.511	6.3656e-11
SGOL1	3.5088e-15	0.27026	0.077	0.009	6.37584e-11
C2orf73	3.59071e-15	-0.00856106	0	0.009	6.52468e-11
SECISBP2L	3.59739e-15	-0.0850049	0.039	0.179	6.53681e-11
CAV2	3.60123e-15	-0.0812814	0.227	0.5	6.54379e-11
CDK2AP2	3.6202e-15	-0.115966	0.266	0.531	6.57827e-11
XPC	3.6267e-15	-0.077808	0.031	0.157	6.59007e-11
RP11-119B16.2	3.68135e-15	-0.0950529	0.021	0.1	6.68939e-11
GOLGA8B	3.90793e-15	-0.104985	0.035	0.151	7.10109e-11
CCL20	3.92274e-15	-0.079593	0.003	0.032	7.128e-11
TMBIM1	4.04255e-15	-0.0773887	0.04	0.197	7.34571e-11
COPS2	4.08617e-15	-0.0998681	0.113	0.346	7.42497e-11
LRRC75A	4.13695e-15	0.346909	0.263	0.233	7.51726e-11
ZFP36	4.20175e-15	-0.34826	0.307	0.481	7.63501e-11
TRIM73	4.43131e-15	-0.023426	0.003	0.024	8.05213e-11
UQCRB	4.46064e-15	-0.0885042	0.716	0.86	8.10543e-11
TMEM120A	4.47974e-15	-0.0744232	0.054	0.235	8.14014e-11
MOAP1	4.57811e-15	-0.0901555	0.054	0.213	8.31889e-11
IFRD1	4.60301e-15	-0.0746534	0.055	0.241	8.36413e-11
PTPRN2	4.61745e-15	-0.0757094	0.043	0.206	8.39038e-11
TMPO	4.74148e-15	0.4341	0.215	0.231	8.61575e-11
PECR	4.87204e-15	-0.0929836	0.045	0.183	8.85298e-11
CYTH2	4.88864e-15	-0.0977774	0.083	0.28	8.88315e-11
GALK2	4.92819e-15	-0.0830306	0.053	0.221	8.95502e-11
KIFC3	4.93651e-15	-0.0836837	0.068	0.258	8.97013e-11
RP11-134L10.1	5.02136e-15	-0.0124904	0	0.011	9.12431e-11
TCN2	5.02194e-15	-0.112329	0.064	0.241	9.12537e-11
ARHGAP12	5.15352e-15	-0.0716043	0.03	0.16	9.36447e-11
RAB3GAP2	5.28753e-15	-0.0931142	0.042	0.175	9.60797e-11
RP11-334C17.5	5.37443e-15	-0.0190209	0.003	0.022	9.76588e-11
ZNF614	5.5053e-15	-0.0206691	0.001	0.021	1.00037e-10
RNF13	5.73791e-15	-0.0691058	0.151	0.425	1.04264e-10
MAPK6	5.87691e-15	-0.0778267	0.052	0.204	1.06789e-10
IGHG1	5.88187e-15	1.37937	0.173	0.133	1.06879e-10
KRT8	6.09442e-15	0.30241	0.862	0.889	1.10742e-10
GIP	6.12062e-15	-0.0112155	0	0.011	1.11218e-10
KRT19	6.31841e-15	-0.375785	0.669	0.793	1.14812e-10
PJA2	6.38548e-15	-0.0798226	0.071	0.286	1.16031e-10
C12orf10	6.5242e-15	-0.0651272	0.224	0.512	1.18551e-10
RARA	7.08237e-15	-0.0663727	0.021	0.129	1.28694e-10
HYAL1	7.18001e-15	-0.0274133	0.003	0.033	1.30468e-10
FLJ35934	7.57009e-15	-0.00644285	0	0.008	1.37556e-10
CARD10	7.62686e-15	-0.0438995	0.012	0.075	1.38588e-10
CTD-2165H16.4	7.67657e-15	-0.0250082	0.002	0.027	1.39491e-10
YWHAG	7.80521e-15	-0.0861427	0.071	0.262	1.41828e-10
GCSH	7.94602e-15	0.438743	0.426	0.496	1.44387e-10
ORC6	7.98549e-15	0.31718	0.085	0.026	1.45104e-10
DNAJC4	8.06455e-15	-0.0855129	0.073	0.272	1.46541e-10
WDR31	8.27527e-15	-0.0108771	0	0.01	1.5037e-10
EMP2	8.37906e-15	0.343624	0.097	0.035	1.52256e-10
GNLY	8.45862e-15	-0.0561327	0.004	0.036	1.53702e-10
KLC4	9.06551e-15	-0.0573448	0.012	0.071	1.64729e-10
GINS2	9.10258e-15	0.320316	0.085	0.026	1.65403e-10
SUPT4H1	9.25e-15	-0.0624356	0.252	0.537	1.68082e-10
LINC-PINT	9.29158e-15	-0.0542901	0.009	0.077	1.68837e-10
EPN2	9.319e-15	-0.0720739	0.029	0.149	1.69335e-10
RRBP1	9.50475e-15	-0.0823064	0.316	0.595	1.72711e-10
ENKD1	9.52878e-15	-0.0407431	0.007	0.043	1.73148e-10
MLLT3	9.63032e-15	-0.0848796	0.039	0.178	1.74992e-10
TRAF3IP2	9.82475e-15	-0.048085	0.01	0.085	1.78525e-10
DHFR	9.99907e-15	0.321089	0.104	0.054	1.81693e-10
CTD-2371O3.3	1.01309e-14	-0.0150233	0	0.01	1.84088e-10
AHI1	1.04032e-14	-0.0898746	0.088	0.301	1.89037e-10
INSIG1	1.05379e-14	-0.0765311	0.022	0.114	1.91484e-10
DNMT1	1.11253e-14	0.39126	0.173	0.162	2.02158e-10
MT-ND2	1.16481e-14	-0.229669	0.927	0.968	2.11657e-10
KANK1	1.21042e-14	-0.0812398	0.031	0.136	2.19945e-10
RP11-442H21.2	1.21471e-14	-0.0090585	0	0.01	2.20725e-10
FAM127B	1.23604e-14	-0.0859751	0.119	0.357	2.246e-10
ZCRB1	1.2409e-14	-0.0619486	0.321	0.605	2.25484e-10
WIPF2	1.33877e-14	-0.0713408	0.03	0.161	2.43268e-10
NREP	1.34774e-14	-0.103259	0.09	0.296	2.44897e-10
CMTM3	1.34905e-14	-0.0802929	0.073	0.262	2.45135e-10
GPBP1	1.37656e-14	-0.0460169	0.194	0.486	2.50134e-10
TMEM254-AS1	1.3777e-14	-0.00815114	0.001	0.012	2.50342e-10
ORMDL3	1.38179e-14	-0.0619972	0.02	0.129	2.51085e-10
NENF	1.40171e-14	-0.0276405	0.457	0.71	2.54704e-10
ZCWPW1	1.50036e-14	-0.0445311	0.009	0.058	2.72631e-10
ATP5G2	1.64486e-14	-0.125955	0.877	0.938	2.98887e-10
TACR2	1.64763e-14	-0.00899253	0	0.01	2.9939e-10
C1orf27	1.65622e-14	-0.102787	0.081	0.275	3.00951e-10
SNX3	1.6565e-14	-0.0755955	0.524	0.74	3.01003e-10
CDKN1C	1.66328e-14	-0.0354139	0.005	0.044	3.02235e-10
S100A6	1.68355e-14	-0.226718	0.921	0.959	3.05917e-10
KLF8	1.68605e-14	-0.0430528	0.005	0.046	3.06373e-10
PCDHA10	1.69358e-14	-0.0633973	0.013	0.092	3.0774e-10
MAP2K7	1.88708e-14	-0.0700287	0.025	0.135	3.42901e-10
ANXA9	1.90436e-14	-0.0555874	0.013	0.089	3.46041e-10
ADPRHL1	1.96024e-14	-0.00694197	0	0.008	3.56195e-10
RTP4	1.98861e-14	-0.0444451	0.005	0.066	3.61351e-10
FAM195B	2.01234e-14	-0.0757881	0.145	0.398	3.65662e-10
RP11-155L15.1	2.05761e-14	-0.00554276	0	0.007	3.73888e-10
IDS	2.10801e-14	-0.0915037	0.038	0.165	3.83047e-10
DFNB31	2.18179e-14	-0.0283618	0.005	0.04	3.96454e-10
RPS19BP1	2.18904e-14	-0.0491464	0.146	0.418	3.97771e-10
TPM2	2.29261e-14	-0.0944582	0.154	0.395	4.16591e-10
TTC3	2.29276e-14	-0.075301	0.252	0.541	4.16618e-10
TNFAIP6	2.37502e-14	-0.0683412	0.027	0.114	4.31565e-10
AAMDC	2.38254e-14	-0.0774373	0.107	0.333	4.32932e-10
UQCRQ	2.40748e-14	0.401461	0.711	0.772	4.37463e-10
NR2F2-AS1	2.47307e-14	-0.0916896	0.046	0.17	4.49382e-10
TIGD5	2.53506e-14	-0.0130786	0.001	0.011	4.60645e-10
BCL3	2.5776e-14	-0.0484907	0.008	0.073	4.68376e-10
VAMP8	2.59492e-14	-0.0682423	0.346	0.635	4.71523e-10
CEP126	2.66861e-14	-0.0453243	0.004	0.048	4.84914e-10
AP2M1	2.67874e-14	0.490923	0.49	0.579	4.86753e-10
TAF12	2.73498e-14	-0.0741268	0.036	0.17	4.96974e-10
DUOX2	2.77179e-14	-0.00767029	0	0.009	5.03662e-10
RP11-10A14.4	2.78737e-14	-0.0144911	0	0.01	5.06492e-10
UBL3	2.80441e-14	-0.0927956	0.048	0.204	5.09589e-10
LTBR	2.85443e-14	-0.093708	0.106	0.321	5.18679e-10
BLNK	2.88474e-14	-0.0409219	0.006	0.05	5.24185e-10
WDR6	2.89155e-14	-0.0824995	0.03	0.144	5.25424e-10
UNC5CL	2.91336e-14	-0.078827	0.024	0.126	5.29386e-10
HSD17B1	2.97202e-14	-0.0133431	0	0.01	5.40046e-10
CYP1B1-AS1	3.03472e-14	-0.00674842	0	0.009	5.5144e-10
CHD1	3.03531e-14	-0.0820327	0.084	0.292	5.51547e-10
RNF150	3.06019e-14	-0.0201503	0.001	0.022	5.56067e-10
CD82	3.28862e-14	-0.0522842	0.008	0.082	5.97574e-10
VMP1	3.30902e-14	-0.146514	0.382	0.653	6.01282e-10
FMN2	3.44593e-14	-0.0144171	0	0.009	6.2616e-10
VKORC1	3.62222e-14	-0.0647566	0.354	0.617	6.58193e-10
RP11-473M20.9	3.64205e-14	-0.015406	0.002	0.019	6.61797e-10
PLA1A	3.64973e-14	-0.0871718	0.037	0.168	6.63193e-10
TTC21A	3.71151e-14	-0.0287324	0.003	0.027	6.74418e-10
SH3BP2	3.71271e-14	-0.0479969	0.01	0.06	6.74637e-10
KAT2A	4.0763e-14	-0.0761818	0.038	0.168	7.40704e-10
FXYD5	4.24102e-14	-0.0621621	0.144	0.401	7.70636e-10
SEMA3B-AS1	4.27684e-14	-0.00545403	0	0.007	7.77145e-10
NDFIP1	4.35487e-14	-0.072894	0.199	0.477	7.91323e-10
PEA15	4.50683e-14	-0.0779455	0.079	0.279	8.18935e-10
TMEM151A	4.52045e-14	-0.0321528	0.005	0.039	8.2141e-10
CREBBP	4.54946e-14	-0.0667246	0.024	0.126	8.26683e-10
CHGB	4.6026e-14	-0.15609	0.1	0.294	8.36339e-10
ZNF692	4.6154e-14	-0.0641527	0.031	0.158	8.38664e-10
MYO9A	4.6519e-14	-0.0934624	0.037	0.16	8.45296e-10
RP11-806H10.4	4.74556e-14	-0.0268664	0.002	0.033	8.62317e-10
GPATCH8	4.74636e-14	-0.0952276	0.097	0.307	8.62461e-10
ATP6V1C1	4.78411e-14	-0.0742795	0.035	0.178	8.6932e-10
FAXDC2	4.78802e-14	-0.0534274	0.012	0.079	8.7003e-10
RAB7A	4.81104e-14	-0.0682838	0.226	0.506	8.74214e-10
EZH2	4.99757e-14	0.271589	0.103	0.058	9.08109e-10
DET1	5.08983e-14	-0.0304599	0.005	0.039	9.24873e-10
PPL	5.12343e-14	-0.0450258	0.01	0.07	9.30979e-10
ATXN7L3B	5.16307e-14	-0.0832776	0.094	0.318	9.38182e-10
SEC11A	5.2032e-14	-0.0482387	0.413	0.665	9.45474e-10
DPH6	5.35131e-14	-0.0520094	0.009	0.066	9.72386e-10
TOR1AIP1	5.43864e-14	-0.0786458	0.051	0.194	9.88255e-10
NR1H2	5.51093e-14	-0.0506219	0.06	0.257	1.00139e-09
LAMP2	5.64905e-14	-0.0430034	0.128	0.395	1.02649e-09
RFC4	5.67149e-14	0.365124	0.146	0.137	1.03057e-09
DTX3	5.74097e-14	-0.0790076	0.041	0.174	1.04319e-09
ALG11	5.76123e-14	-0.0330106	0.003	0.028	1.04687e-09
C19orf53	6.0332e-14	-0.0343338	0.42	0.693	1.09629e-09
SERTAD3	6.1505e-14	-0.0916264	0.048	0.194	1.11761e-09
PNRC2	6.4279e-14	-0.0606669	0.088	0.311	1.16801e-09
PRR4	6.49036e-14	-0.0997525	0.05	0.203	1.17936e-09
GRB2	6.57635e-14	-0.0796695	0.066	0.258	1.19499e-09
ZBTB17	6.96422e-14	-0.0335295	0.003	0.035	1.26547e-09
RRAGA	7.14748e-14	-0.0793285	0.069	0.264	1.29877e-09
KRT34	7.17734e-14	-0.0219144	0	0.009	1.30419e-09
TSHR	7.22828e-14	-0.0115494	0	0.009	1.31345e-09
DAB2	7.32127e-14	-0.0830481	0.222	0.485	1.33035e-09
FAM134B	7.35203e-14	-0.0957677	0.051	0.186	1.33594e-09
PSAT1	7.4405e-14	0.37867	0.223	0.203	1.35201e-09
LINC00657	7.73696e-14	-0.0861928	0.195	0.47	1.40588e-09
GABPB1-AS1	7.82834e-14	-0.13482	0.095	0.275	1.42249e-09
LDHA	7.9616e-14	-0.124315	0.553	0.727	1.4467e-09
TTC39A	8.0904e-14	-0.0513989	0.015	0.091	1.47011e-09
ADSSL1	8.11559e-14	-0.0578021	0.015	0.096	1.47468e-09
DCDC1	8.1581e-14	-0.0191932	0.002	0.017	1.48241e-09
HIST1H3E	8.3918e-14	-0.00881486	0	0.008	1.52487e-09
MGEA5	8.5158e-14	-0.114877	0.109	0.331	1.54741e-09
HNMT	9.04508e-14	-0.0789742	0.082	0.286	1.64358e-09
CHTF8	9.11458e-14	-0.0804535	0.043	0.174	1.65621e-09
LASP1	9.24605e-14	-0.0902142	0.07	0.234	1.6801e-09
POLR1D	9.62503e-14	-0.0380149	0.21	0.487	1.74897e-09
UBE2B	9.96201e-14	-0.062975	0.22	0.501	1.8102e-09
BIN1	9.97949e-14	-0.0929297	0.09	0.299	1.81337e-09
DUBR	1.0094e-13	-0.00995054	0	0.009	1.83417e-09
HCAR2	1.03493e-13	-0.0284807	0.001	0.022	1.88058e-09
POLR2J3	1.03814e-13	-0.0956757	0.187	0.457	1.8864e-09
CTSA	1.05013e-13	-0.0759228	0.25	0.508	1.90819e-09
NOL3	1.07198e-13	-0.0877054	0.066	0.236	1.9479e-09
KDM4D	1.07415e-13	-0.00882529	0	0.009	1.95184e-09
RBMS3	1.12849e-13	-0.0478782	0.011	0.08	2.05059e-09
AC073283.4	1.1293e-13	-0.0512961	0.011	0.091	2.05205e-09
NANOS1	1.17765e-13	-0.0140245	0.001	0.011	2.13992e-09
MT1X	1.20881e-13	0.325252	0.3	0.28	2.19653e-09
TVP23B	1.21913e-13	-0.0673377	0.027	0.129	2.21527e-09
AKAP2	1.26865e-13	-0.00661683	0	0.008	2.30526e-09
SERPINA6	1.31373e-13	-0.0910543	0.045	0.165	2.38719e-09
COL1A2	1.32317e-13	-0.117496	0.247	0.5	2.40434e-09
ANLN	1.36707e-13	0.258059	0.068	0.009	2.4841e-09
HOXD3	1.46326e-13	-0.0108765	0.001	0.011	2.65888e-09
CDK12	1.46761e-13	-0.0753414	0.069	0.258	2.66679e-09
MB	1.48507e-13	-0.00853129	0.001	0.009	2.69852e-09
RPA3	1.50864e-13	0.456786	0.29	0.36	2.74136e-09
ATP6V1F	1.5146e-13	-0.033253	0.327	0.608	2.75217e-09
NTPCR	1.54036e-13	-0.0618388	0.188	0.463	2.79898e-09
KIF20B	1.67914e-13	0.360629	0.139	0.119	3.05116e-09
POLK	1.68177e-13	-0.0743966	0.054	0.221	3.05595e-09
LMBRD1	1.70914e-13	-0.0724641	0.037	0.182	3.10568e-09
TRIM56	1.73362e-13	-0.0961962	0.069	0.249	3.15016e-09
MAP3K11	1.74215e-13	-0.0628132	0.016	0.094	3.16566e-09
LINC01011	1.75372e-13	-0.0296048	0.006	0.028	3.18669e-09
CNOT4	1.7647e-13	-0.101353	0.104	0.322	3.20664e-09
CLSTN3	1.79001e-13	-0.077003	0.025	0.142	3.25263e-09
PYCARD-AS1	1.80541e-13	-0.0134653	0.002	0.014	3.28061e-09
SLC7A5	1.83949e-13	-0.0383409	0.006	0.046	3.34254e-09
SLCO2B1	1.88641e-13	-0.0191831	0.001	0.018	3.42779e-09
MASP1	1.89845e-13	-0.0415625	0.008	0.071	3.44967e-09
KLRB1	2.02506e-13	-0.0302878	0	0.011	3.67974e-09
AGRN	2.03487e-13	-0.0870278	0.043	0.179	3.69757e-09
ATP6V0A1	2.23266e-13	-0.0810478	0.045	0.179	4.05697e-09
WTAP	2.37672e-13	0.4161	0.415	0.47	4.31874e-09
CHCHD2	2.3821e-13	0.37387	0.789	0.818	4.32851e-09
GPSM1	2.39474e-13	-0.0123094	0.002	0.012	4.35148e-09
RIOK3	2.41833e-13	-0.0681536	0.042	0.191	4.39435e-09
CTC-250I14.6	2.4253e-13	-0.00756584	0	0.008	4.40701e-09
STAG1	2.42752e-13	-0.0636255	0.029	0.162	4.41105e-09
IFI16	2.4903e-13	-0.0251886	0.258	0.55	4.52513e-09
USP3	2.55589e-13	-0.0813087	0.06	0.235	4.6443e-09
GS1-259H13.2	2.60927e-13	-0.00602797	0	0.008	4.74131e-09
GGT7	2.71459e-13	-0.0869918	0.046	0.164	4.93268e-09
ZNF446	2.72844e-13	-0.0442427	0.007	0.06	4.95785e-09
FBXW11	2.73317e-13	-0.0677864	0.018	0.1	4.96644e-09
FHIT	2.81633e-13	-0.0662779	0.036	0.163	5.11755e-09
ZC3H12B	2.85084e-13	-0.00660313	0	0.008	5.18026e-09
VPS28	3.00073e-13	-0.0445714	0.223	0.513	5.45263e-09
BUB1	3.02697e-13	0.261211	0.072	0.012	5.50032e-09
KIFAP3	3.03575e-13	-0.0696201	0.064	0.256	5.51627e-09
TM4SF4	3.07654e-13	0.430028	0.263	0.259	5.59037e-09
LINC00638	3.14014e-13	-0.0119388	0	0.008	5.70596e-09
COX7A2L	3.20487e-13	-0.0500915	0.386	0.638	5.82358e-09
RP11-165E7.1	3.35162e-13	-0.01265	0.001	0.01	6.09024e-09
ALOX5	3.43977e-13	-0.0793412	0.075	0.259	6.2504e-09
TEX11	3.46502e-13	-0.0159182	0	0.01	6.29628e-09
RP11-798K3.2	3.52345e-13	-0.046443	0.007	0.073	6.40247e-09
PRDX5	3.53145e-13	-0.0595345	0.376	0.643	6.417e-09
CCDC144A	3.67187e-13	-0.0263862	0.004	0.022	6.67216e-09
TAF1A-AS1	3.67498e-13	-0.0160698	0.001	0.023	6.6778e-09
RP1-187B23.1	3.68703e-13	-0.00841299	0	0.007	6.6997e-09
CCNA2	3.7088e-13	0.219494	0.065	0.004	6.73927e-09
ATP11B	3.71931e-13	-0.0413816	0.007	0.051	6.75835e-09
UFC1	3.7536e-13	-0.0390141	0.548	0.759	6.82067e-09
NEU1	3.82204e-13	-0.10054	0.228	0.474	6.94503e-09
KIF12	3.95782e-13	-0.0953279	0.055	0.21	7.19176e-09
DNAJC28	3.98951e-13	-0.0110848	0	0.008	7.24934e-09
RIPK4	4.11901e-13	-0.0735413	0.019	0.088	7.48466e-09
HIST1H1D	4.12033e-13	0.446833	0.129	0.121	7.48705e-09
GOLGA4	4.15733e-13	-0.0770445	0.064	0.245	7.55429e-09
SLC3A1	4.17426e-13	-0.128738	0.118	0.308	7.58504e-09
RPL12	4.20655e-13	-0.164226	0.953	0.964	7.64373e-09
XXbac-BPG27H4.8	4.2161e-13	-0.0074096	0	0.007	7.66107e-09
GRINA	4.23321e-13	-0.0754802	0.079	0.281	7.69217e-09
GPRC5C	4.24972e-13	-0.0813306	0.081	0.278	7.72217e-09
ESCO1	4.30902e-13	-0.0731897	0.061	0.234	7.82992e-09
ATP6V1G2	4.36434e-13	-0.00894627	0	0.008	7.93045e-09
TMEM59	4.46613e-13	-0.0453731	0.26	0.548	8.11541e-09
PAQR7	4.63828e-13	0.262225	0.18	0.113	8.42822e-09
YPEL4	4.67733e-13	-0.00809156	0	0.009	8.49917e-09
PSMD2	4.77294e-13	0.402294	0.273	0.314	8.6729e-09
TPP1	4.78561e-13	-0.0684299	0.024	0.14	8.69594e-09
PPIL4	4.91684e-13	-0.0631881	0.096	0.332	8.9344e-09
FKBP4	4.95554e-13	-0.0510642	0.127	0.372	9.00471e-09
SCAF11	5.04311e-13	-0.0609807	0.276	0.566	9.16384e-09
AMHR2	5.10254e-13	-0.0151318	0	0.009	9.27182e-09
EDA2R	5.16815e-13	-0.0141671	0.001	0.021	9.39105e-09
SLC5A9	5.22824e-13	-0.0334206	0.006	0.037	9.50023e-09
GDPD1	5.28652e-13	-0.0301753	0.007	0.039	9.60613e-09
RP11-666A20.4	5.33182e-13	-0.0173459	0	0.009	9.68845e-09
JHDM1D-AS1	5.58419e-13	-0.030542	0.003	0.032	1.0147e-08
C2orf82	5.80819e-13	-0.091552	0.05	0.185	1.05541e-08
ERH	5.81495e-13	0.408749	0.662	0.743	1.05664e-08
RPS26	5.82447e-13	0.383881	0.772	0.817	1.05837e-08
MYO15B	5.84924e-13	-0.0486816	0.011	0.078	1.06286e-08
FAM111B	5.86897e-13	0.21743	0.063	0.005	1.06645e-08
C16orf86	5.87229e-13	-0.0261364	0.003	0.032	1.06705e-08
SLC6A1	5.87509e-13	-0.00648209	0	0.007	1.06756e-08
BNC1	5.95657e-13	-0.00483147	0	0.007	1.08237e-08
NFKBIE	6.05322e-13	-0.0439916	0.017	0.119	1.09993e-08
BLVRB	6.07236e-13	-0.0454338	0.206	0.478	1.10341e-08
CDC42	6.11987e-13	0.376346	0.406	0.471	1.11204e-08
GPI	6.25274e-13	-0.0746922	0.104	0.315	1.13618e-08
TTLL6	6.3007e-13	-0.0602207	0.014	0.078	1.1449e-08
CWC25	6.31251e-13	-0.0659023	0.085	0.287	1.14705e-08
CTD-2015G9.2	6.34847e-13	-0.0167818	0.001	0.013	1.15358e-08
EDEM3	6.37122e-13	-0.0686522	0.021	0.106	1.15772e-08
TMEM123	6.62444e-13	-0.0458368	0.207	0.488	1.20373e-08
NEK8	6.62776e-13	-0.0659914	0.021	0.099	1.20433e-08
TMUB2	6.67519e-13	-0.0658784	0.043	0.172	1.21295e-08
ISM2	6.72279e-13	-0.00672215	0	0.007	1.2216e-08
DCAF5	7.05547e-13	-0.0776808	0.023	0.117	1.28205e-08
RAB8B	7.22974e-13	-0.0629593	0.022	0.124	1.31372e-08
LINC01016	7.31185e-13	-0.00621261	0	0.007	1.32864e-08
KAT8	7.58507e-13	-0.0742696	0.039	0.174	1.37828e-08
FAM64A	7.63178e-13	0.236098	0.065	0.004	1.38677e-08
PCMTD1	7.71026e-13	-0.0709877	0.096	0.32	1.40103e-08
RP11-481J2.3	7.83676e-13	-0.0102437	0.001	0.011	1.42402e-08
ZNF354B	7.91622e-13	-0.0501092	0.01	0.076	1.43846e-08
AKT3	8.17815e-13	-0.0802727	0.036	0.166	1.48605e-08
JAZF1	8.34437e-13	-0.042336	0.007	0.052	1.51626e-08
NR4A2	8.36978e-13	-0.0522521	0.007	0.045	1.52087e-08
HIST1H2BD	8.49302e-13	-0.0598645	0.02	0.097	1.54327e-08
LSM5	8.66284e-13	0.469779	0.473	0.578	1.57413e-08
MIR4458HG	8.69033e-13	-0.0740605	0.058	0.232	1.57912e-08
C16orf13	8.91536e-13	-0.021921	0.21	0.495	1.62001e-08
COX14	9.22778e-13	-0.0315456	0.276	0.569	1.67678e-08
CDKL3	9.33362e-13	-0.0536773	0.011	0.071	1.69601e-08
RBCK1	9.46554e-13	-0.0805009	0.253	0.518	1.71998e-08
SOX4	9.56183e-13	-0.169525	0.449	0.669	1.73748e-08
DYNLRB2	9.88515e-13	-0.0578934	0.01	0.07	1.79623e-08
RBX1	1.00559e-12	0.438511	0.509	0.6	1.82725e-08
MYBL2	1.00691e-12	0.206243	0.063	0.005	1.82965e-08
PPP1R2	1.02877e-12	-0.0705463	0.071	0.266	1.86938e-08
MIF	1.04542e-12	0.304399	0.865	0.886	1.89963e-08
SLC3A2	1.04605e-12	-0.0776086	0.199	0.453	1.90077e-08
TRPC4AP	1.06068e-12	-0.0803491	0.062	0.22	1.92736e-08
LPAR6	1.07601e-12	-0.0701029	0.028	0.146	1.95522e-08
ADGRG2	1.07717e-12	-0.019442	0.001	0.017	1.95733e-08
TMEM150A	1.09645e-12	-0.071794	0.035	0.161	1.99237e-08
INSIG2	1.1144e-12	-0.0650121	0.054	0.227	2.02497e-08
GACAT2	1.12392e-12	-0.00431516	0	0.006	2.04227e-08
SPATS2L	1.12895e-12	-0.0674935	0.193	0.459	2.05142e-08
RP11-1C1.4	1.16404e-12	-0.00617516	0	0.007	2.11519e-08
RICTOR	1.19898e-12	-0.0825699	0.043	0.155	2.17867e-08
SNHG25	1.24244e-12	-0.0698704	0.034	0.148	2.25764e-08
RPL8	1.24635e-12	-0.171045	0.987	0.984	2.26474e-08
RP11-83M16.6	1.25988e-12	-0.00851974	0	0.007	2.28932e-08
STAC	1.27797e-12	-0.00957911	0	0.008	2.32221e-08
TPM1	1.29257e-12	0.377864	0.655	0.708	2.34873e-08
DNAJC3-AS1	1.33143e-12	-0.0502229	0.009	0.058	2.41934e-08
PSMA2	1.3351e-12	0.438834	0.492	0.591	2.42601e-08
CEBPB	1.34536e-12	-0.121609	0.272	0.512	2.44465e-08
ARMCX6	1.34819e-12	-0.084101	0.097	0.301	2.4498e-08
PRPF4B	1.35947e-12	-0.0554447	0.157	0.421	2.47029e-08
PRELID1	1.41961e-12	0.472084	0.478	0.573	2.57958e-08
SNHG19	1.46494e-12	-0.0579987	0.026	0.121	2.66195e-08
RND1	1.48239e-12	-0.0419848	0.004	0.046	2.69366e-08
ASB8	1.49185e-12	-0.0609246	0.039	0.199	2.71085e-08
SDCBP	1.50145e-12	-0.0502241	0.296	0.571	2.72828e-08
YWHAZ	1.52354e-12	-0.0742622	0.213	0.479	2.76842e-08
AIP	1.55523e-12	-0.0566855	0.118	0.353	2.82601e-08
TMEM69	1.55813e-12	-0.0509878	0.02	0.118	2.83128e-08
AC002467.7	1.5724e-12	-0.0223221	0.003	0.019	2.85721e-08
EIF3F	1.57515e-12	-0.0660316	0.351	0.601	2.86221e-08
TEKT1	1.60597e-12	-0.00944248	0	0.008	2.91822e-08
DHPS	1.71823e-12	-0.0681517	0.066	0.248	3.12219e-08
PRRT1	1.72481e-12	-0.0156003	0.002	0.014	3.13416e-08
SLC9A3R1	1.75014e-12	-0.0775961	0.072	0.235	3.18017e-08
MAP3K2	1.81347e-12	-0.0722196	0.028	0.134	3.29526e-08
NDUFA4L2	1.81666e-12	-0.121769	0.019	0.081	3.30106e-08
RP11-296I10.3	1.83578e-12	-0.00549481	0	0.007	3.3358e-08
SERPINF1	1.95462e-12	-0.0199266	0.06	0.255	3.55173e-08
AMFR	1.96564e-12	0.282526	0.207	0.163	3.57177e-08
CMBL	2.04427e-12	-0.0432283	0.082	0.307	3.71464e-08
ACSM2B	2.05917e-12	-0.0777132	0.059	0.209	3.74171e-08
TMEM41A	2.0642e-12	-0.0583458	0.028	0.149	3.75087e-08
GOLGA8A	2.08091e-12	-0.0674185	0.025	0.108	3.78122e-08
GNPTG	2.10151e-12	-0.0874874	0.055	0.209	3.81865e-08
EXOC7	2.12381e-12	-0.0874926	0.082	0.267	3.85918e-08
PVT1	2.18612e-12	-0.0421201	0.011	0.099	3.9724e-08
LA16c-444G7.2	2.19524e-12	-0.00713681	0	0.007	3.98897e-08
RP11-14N7.2	2.20481e-12	-0.108007	0.129	0.339	4.00636e-08
SFSWAP	2.22296e-12	-0.0709699	0.066	0.247	4.03933e-08
ASAH2	2.22836e-12	-0.00539214	0	0.007	4.04916e-08
NDRG2	2.24599e-12	-0.0500364	0.021	0.121	4.08119e-08
CRCP	2.25377e-12	-0.0709942	0.041	0.178	4.09533e-08
SLC24A3	2.2812e-12	-0.00965397	0	0.007	4.14517e-08
DLGAP1-AS4	2.31774e-12	-0.00709291	0	0.007	4.21156e-08
SUPT6H	2.32935e-12	-0.0668516	0.036	0.137	4.23266e-08
CPNE3	2.35821e-12	-0.0655601	0.143	0.401	4.2851e-08
CEACAM1	2.40077e-12	-0.0284821	0.002	0.024	4.36244e-08
ANGPTL1	2.41259e-12	-0.00875957	0	0.007	4.38392e-08
POF1B	2.45383e-12	-0.0422556	0.011	0.07	4.45885e-08
SLC22A11	2.52378e-12	-0.00337616	0	0.006	4.58597e-08
KB-1125A3.11	2.55472e-12	-0.0057129	0	0.008	4.64219e-08
ANKRD26	2.57927e-12	-0.0764201	0.037	0.172	4.68679e-08
CTSD	2.68869e-12	-0.0555768	0.119	0.359	4.88561e-08
SC5D	2.70867e-12	-0.0718095	0.032	0.136	4.92193e-08
CKAP2L	2.74616e-12	0.22793	0.054	0.001	4.99005e-08
C2orf49	2.80422e-12	-0.0821232	0.04	0.158	5.09555e-08
BIRC6	2.8322e-12	-0.0580496	0.038	0.166	5.14638e-08
LZTS2	2.84005e-12	-0.0482625	0.014	0.088	5.16066e-08
VDAC2	2.8643e-12	-0.018702	0.334	0.589	5.20472e-08
TAX1BP3	2.91763e-12	-0.0526597	0.265	0.529	5.30163e-08
NDUFC2	2.94103e-12	0.418585	0.546	0.647	5.34414e-08
CSRP2	2.94293e-12	0.39053	0.204	0.207	5.3476e-08
PTTG1IP	2.98412e-12	-0.0506467	0.28	0.556	5.42244e-08
LGALS8	3.05925e-12	-0.0796399	0.049	0.198	5.55897e-08
ZSCAN22	3.12625e-12	-0.00414453	0	0.006	5.68071e-08
RGS9	3.18478e-12	-0.0499782	0.012	0.09	5.78707e-08
ZNF428	3.28963e-12	-0.0669819	0.197	0.459	5.97759e-08
APP	3.37079e-12	-0.0541537	0.443	0.693	6.12507e-08
OLFML1	3.40096e-12	-0.0258744	0.002	0.031	6.17988e-08
HOOK3	3.44701e-12	-0.0688568	0.052	0.218	6.26356e-08
UHRF1	3.4623e-12	0.236836	0.065	0.008	6.29134e-08
FOLR1	3.46871e-12	0.278127	0.253	0.222	6.303e-08
TBX6	3.47405e-12	-0.0121616	0.002	0.012	6.3127e-08
TMEM133	3.54918e-12	-0.0114311	0	0.009	6.44921e-08
DHRS9	3.66208e-12	-0.0511897	0.007	0.048	6.65437e-08
SGOL2	3.74389e-12	0.28421	0.094	0.05	6.80302e-08
EIF3G	3.83189e-12	-0.0258135	0.392	0.643	6.96293e-08
MAP4K4	3.85197e-12	-0.0903891	0.041	0.136	6.99941e-08
CYTL1	3.85794e-12	0.403515	0.252	0.269	7.01026e-08
DMGDH	3.86843e-12	-0.0545861	0.012	0.069	7.02932e-08
MIR497HG	3.87757e-12	-0.00511364	0	0.007	7.04594e-08
ZC3H8	3.92115e-12	-0.0744036	0.049	0.195	7.12512e-08
CENPU	3.94996e-12	0.221189	0.066	0.011	7.17748e-08
LRR1	4.11511e-12	0.269956	0.09	0.045	7.47757e-08
MST1	4.128e-12	-0.0443319	0.012	0.096	7.50099e-08
NGDN	4.1764e-12	-0.0840426	0.098	0.31	7.58895e-08
TMEM205	4.28497e-12	-0.0290053	0.422	0.675	7.78621e-08
HNRNPA1	4.31113e-12	0.23855	0.9	0.908	7.83375e-08
ZNF782	4.31626e-12	-0.007336	0	0.008	7.84308e-08
NEFL	4.37169e-12	0.315094	0.22	0.184	7.94379e-08
WASIR2	4.43588e-12	-0.0152403	0.003	0.015	8.06044e-08
LBP	4.54449e-12	-0.0323603	0.004	0.034	8.25779e-08
ARHGEF28	4.55414e-12	-0.0539484	0.039	0.181	8.27533e-08
GTF3C6	4.64284e-12	0.351833	0.659	0.731	8.4365e-08
PRR19	4.77065e-12	-0.00355436	0	0.007	8.66875e-08
TIGD1	4.79984e-12	-0.0537682	0.012	0.072	8.72179e-08
LYRM2	4.96065e-12	-0.064216	0.1	0.322	9.01399e-08
LINC00664	4.96888e-12	-0.00921043	0	0.007	9.02896e-08
TMEM91	4.99079e-12	-0.0711215	0.038	0.166	9.06876e-08
KAT6B	5.14353e-12	-0.0680603	0.043	0.18	9.3463e-08
CKMT1B	5.1657e-12	-0.00714348	0	0.008	9.38659e-08
ZNF830	5.31515e-12	-0.0629545	0.064	0.238	9.65817e-08
CLIC1	5.33514e-12	0.393535	0.637	0.708	9.69449e-08
NEK6	5.38563e-12	-0.0652821	0.065	0.227	9.78622e-08
RELA	5.51764e-12	-0.0425685	0.017	0.106	1.00261e-07
ANO6	5.52929e-12	-0.0889786	0.063	0.206	1.00473e-07
ATP2B4	5.58474e-12	-0.0690876	0.034	0.138	1.0148e-07
SAP30BP	5.73822e-12	-0.0512797	0.111	0.344	1.04269e-07
ZNF507	5.75518e-12	-0.0488151	0.012	0.067	1.04577e-07
UBXN1	6.06441e-12	-0.0252243	0.325	0.593	1.10196e-07
LINC00969	6.09961e-12	-0.093003	0.083	0.264	1.10836e-07
SEMA4D	6.27753e-12	-0.0640551	0.016	0.085	1.14069e-07
FKBP10	6.4228e-12	-0.0654436	0.204	0.45	1.16709e-07
GJB1	6.44326e-12	-0.0827724	0.054	0.191	1.1708e-07
HECTD2	6.48118e-12	-0.0397864	0.007	0.045	1.1777e-07
SESN2	6.48448e-12	-0.0413096	0.01	0.069	1.1783e-07
SCAMP3	6.48549e-12	-0.0714496	0.096	0.302	1.17848e-07
AHSG	6.53524e-12	-0.00627928	0	0.007	1.18752e-07
ZNF490	6.54165e-12	-0.0104664	0	0.008	1.18868e-07
CDC42SE2	6.56912e-12	0.300679	0.234	0.221	1.19367e-07
HOXD11	6.79678e-12	-0.0679518	0.031	0.159	1.23504e-07
HDLBP	6.84081e-12	-0.0791085	0.19	0.451	1.24304e-07
ATP6AP1	6.88698e-12	-0.0820948	0.075	0.258	1.25143e-07
RP13-895J2.3	6.92688e-12	-0.00476107	0	0.006	1.25868e-07
LOX	6.96626e-12	-0.0765326	0.012	0.054	1.26584e-07
LZTR1	7.01098e-12	-0.0342535	0.007	0.04	1.27397e-07
TSC22D3	7.2253e-12	0.269136	0.328	0.311	1.31291e-07
FAM172A	7.46393e-12	-0.0701117	0.051	0.213	1.35627e-07
RPL32	7.46947e-12	-0.132464	0.977	0.979	1.35728e-07
SMPD3	7.70531e-12	-0.0298415	0.001	0.019	1.40013e-07
SLC47A1	7.84586e-12	-0.0580759	0.018	0.107	1.42567e-07
FBXW4	8.12672e-12	-0.0590525	0.013	0.067	1.47671e-07
RP11-1275H24.2	8.19609e-12	-0.0118135	0.001	0.01	1.48931e-07
ATP6V1E1	8.26489e-12	-0.0506995	0.139	0.37	1.50181e-07
USO1	8.33439e-12	-0.0669411	0.045	0.197	1.51444e-07
ZNF214	8.36672e-12	-0.0215612	0.001	0.02	1.52032e-07
C6	8.51631e-12	-0.022687	0.001	0.02	1.5475e-07
GPRASP2	8.57099e-12	-0.0341142	0.008	0.049	1.55743e-07
MUL1	8.60005e-12	-0.0461337	0.011	0.067	1.56272e-07
YPEL2	8.67547e-12	-0.0883424	0.09	0.269	1.57642e-07
OAF	8.70718e-12	-0.0568342	0.019	0.1	1.58218e-07
PAWR	9.01141e-12	-0.0727515	0.123	0.344	1.63746e-07
TRADD	9.55145e-12	-0.0642108	0.09	0.299	1.73559e-07
RP11-62F24.2	9.60244e-12	-0.00622733	0	0.007	1.74486e-07
COL9A1	9.77338e-12	-0.00878992	0.001	0.009	1.77592e-07
C11orf74	9.78081e-12	-0.0698747	0.055	0.216	1.77727e-07
EPC1	9.99182e-12	-0.0585691	0.096	0.304	1.81561e-07
RSF1	1.00607e-11	-0.0626463	0.126	0.356	1.82814e-07
MPST	1.0106e-11	-0.0484782	0.173	0.431	1.83637e-07
NSRP1	1.01546e-11	-0.0795989	0.181	0.432	1.8452e-07
OARD1	1.02514e-11	-0.074387	0.081	0.27	1.86278e-07
NUAK2	1.03184e-11	-0.0773847	0.046	0.172	1.87495e-07
RP5-940J5.9	1.03624e-11	-0.034819	0.009	0.055	1.88296e-07
RP11-81A22.5	1.05054e-11	-0.0140868	0.002	0.012	1.90893e-07
RBM8A	1.08585e-11	0.439869	0.527	0.625	1.9731e-07
CCDC8	1.09557e-11	-0.0450052	0.015	0.082	1.99076e-07
RP11-816J6.3	1.10252e-11	-0.00799346	0	0.007	2.00338e-07
RPL28	1.11845e-11	-0.125581	0.963	0.978	2.03234e-07
OXA1L	1.13821e-11	-0.06082	0.13	0.363	2.06824e-07
TTK	1.20551e-11	0.233999	0.058	0.007	2.19052e-07
SPAG7	1.20791e-11	-0.0273391	0.231	0.512	2.1949e-07
ZFHX4	1.24789e-11	-0.0546187	0.119	0.345	2.26754e-07
PCGF1	1.30614e-11	-0.053559	0.024	0.121	2.37339e-07
DYNC1LI2	1.34659e-11	-0.0558487	0.112	0.339	2.44688e-07
AC104654.2	1.35855e-11	-0.0101851	0.002	0.013	2.46863e-07
IGFBP2	1.36163e-11	0.290526	0.32	0.29	2.47422e-07
SHMT1	1.36359e-11	-0.0568541	0.149	0.383	2.47778e-07
RGMB-AS1	1.38652e-11	-0.00841578	0	0.008	2.51945e-07
WNK1	1.39239e-11	-0.0666442	0.057	0.216	2.53011e-07
GMDS-AS1	1.39974e-11	-0.0428126	0.007	0.051	2.54346e-07
ATP5A1	1.40568e-11	0.413864	0.543	0.613	2.55427e-07
PPP1R37	1.41404e-11	-0.0612891	0.032	0.149	2.56945e-07
XIAP	1.47323e-11	-0.0593049	0.041	0.179	2.677e-07
CUTA	1.48482e-11	-0.0106871	0.356	0.622	2.69807e-07
USP32	1.55901e-11	-0.0572333	0.019	0.089	2.83287e-07
MIR210HG	1.57588e-11	-0.0328841	0.005	0.038	2.86353e-07
PRPF6	1.58694e-11	-0.0350069	0.248	0.527	2.88364e-07
GPRASP1	1.59105e-11	-0.0341314	0.005	0.042	2.8911e-07
MERTK	1.59812e-11	-0.0106914	0	0.009	2.90395e-07
C19orf54	1.61336e-11	-0.0270018	0.005	0.038	2.93164e-07
MLLT4	1.66116e-11	-0.0761975	0.071	0.234	3.01849e-07
BRI3	1.66946e-11	-0.0640296	0.087	0.289	3.03358e-07
OVOL1-AS1	1.67084e-11	-0.0102689	0	0.008	3.03608e-07
ARHGAP18	1.67136e-11	-0.0864923	0.049	0.187	3.03703e-07
RP11-254I22.3	1.70908e-11	-0.00452835	0	0.006	3.10556e-07
NF1	1.71672e-11	-0.0695078	0.071	0.255	3.11945e-07
KLK11	1.74127e-11	-0.062719	0.049	0.173	3.16406e-07
SMIM1	1.80742e-11	-0.0577765	0.014	0.087	3.28426e-07
EGFR-AS1	1.8462e-11	-0.004793	0	0.006	3.35474e-07
SH2D4A	1.85973e-11	-0.0623583	0.046	0.179	3.37931e-07
TRAM1	1.86501e-11	-0.12261	0.551	0.743	3.38892e-07
F11R	1.87345e-11	-0.0627179	0.05	0.189	3.40425e-07
ZNF260	1.93242e-11	-0.0481238	0.01	0.066	3.51141e-07
CHD6	1.93965e-11	-0.0620023	0.139	0.375	3.52454e-07
KDM3A	1.95871e-11	-0.0492496	0.027	0.133	3.55918e-07
GBE1	1.95917e-11	-0.051328	0.022	0.136	3.56e-07
FIBP	2.10421e-11	0.404493	0.317	0.39	3.82355e-07
CD22	2.12585e-11	-0.0115304	0	0.007	3.86288e-07
KIF13B	2.16155e-11	-0.0692436	0.03	0.119	3.92775e-07
TNRC6C	2.16806e-11	-0.0345783	0.004	0.038	3.93958e-07
ANKRD12	2.18678e-11	-0.079724	0.13	0.356	3.9736e-07
RAMP2	2.22085e-11	-0.0455479	0.177	0.429	4.0355e-07
SEC63	2.22828e-11	-0.045029	0.155	0.411	4.04901e-07
CDIPT	2.24966e-11	-0.0542107	0.091	0.3	4.08786e-07
PGP	2.31721e-11	0.297688	0.121	0.098	4.2106e-07
EHD2	2.32385e-11	-0.0365722	0.022	0.141	4.22266e-07
USP8	2.3301e-11	-0.0733135	0.099	0.311	4.23402e-07
CEP290	2.33655e-11	-0.0251753	0.125	0.367	4.24575e-07
COX7C	2.34419e-11	-0.0991967	0.846	0.917	4.25963e-07
SEMA6D	2.36823e-11	-0.0100345	0	0.007	4.30332e-07
RQCD1	2.37223e-11	0.27223	0.131	0.091	4.31057e-07
COA4	2.37795e-11	-0.0505163	0.151	0.4	4.32098e-07
MOB2	2.38226e-11	-0.0434971	0.014	0.082	4.32881e-07
PTGES3	2.39839e-11	-0.0223078	0.515	0.717	4.35812e-07
MAP3K9	2.47387e-11	-0.022065	0.002	0.019	4.49526e-07
HIST1H2AC	2.57874e-11	-0.0791596	0.048	0.178	4.68583e-07
GTF2F1	2.58412e-11	-0.0493896	0.108	0.33	4.6956e-07
ZNF277	2.60796e-11	-0.0597971	0.043	0.187	4.73892e-07
PDIA3	2.6324e-11	0.375151	0.513	0.59	4.78333e-07
ARMCX3	2.63473e-11	-0.0636131	0.112	0.341	4.78756e-07
PTPN2	2.63755e-11	-0.061377	0.075	0.264	4.7927e-07
OCEL1	2.66514e-11	-0.0759913	0.064	0.212	4.84282e-07
GDF5	2.66772e-11	-0.00528868	0	0.006	4.84752e-07
ZMYM2	2.72366e-11	-0.0620065	0.055	0.216	4.94916e-07
SLC35A1	2.74082e-11	-0.0648557	0.052	0.202	4.98034e-07
LAMB1	2.77577e-11	-0.0901005	0.093	0.271	5.04384e-07
NNT-AS1	2.80245e-11	-0.0547365	0.032	0.154	5.09232e-07
PFDN5	2.82828e-11	-0.111235	0.925	0.958	5.13926e-07
MND1	2.83905e-11	0.167203	0.059	0.006	5.15883e-07
SKA3	2.85451e-11	0.185453	0.056	0.008	5.18694e-07
GATAD1	2.86391e-11	-0.0582512	0.022	0.113	5.20401e-07
ANGPTL4	2.88394e-11	-0.0882574	0.015	0.082	5.2404e-07
RBPJ	2.93576e-11	-0.0642896	0.054	0.226	5.33457e-07
MAP2K4	2.96272e-11	-0.0569862	0.022	0.107	5.38356e-07
ZNF331	3.00729e-11	-0.0625754	0.013	0.081	5.46454e-07
RP11-1017G21.5	3.02667e-11	-0.0231484	0.001	0.021	5.49977e-07
TAS2R14	3.05401e-11	-0.0054435	0	0.007	5.54945e-07
IFT81	3.08038e-11	-0.0892982	0.078	0.242	5.59736e-07
ZFP90	3.0889e-11	-0.0482969	0.021	0.109	5.61284e-07
REL	3.19738e-11	-0.0684467	0.04	0.162	5.80995e-07
LRP10	3.2612e-11	-0.0700113	0.082	0.268	5.92592e-07
KIAA1551	3.28423e-11	-0.0714269	0.038	0.168	5.96777e-07
NRSN2-AS1	3.31396e-11	-0.0425605	0.009	0.056	6.02179e-07
EZH1	3.36024e-11	-0.0583375	0.022	0.115	6.10589e-07
TMED7	3.45012e-11	-0.0563524	0.057	0.244	6.26921e-07
RSAD1	3.46571e-11	-0.0432944	0.012	0.093	6.29755e-07
ZNF207	3.52194e-11	-0.040112	0.155	0.418	6.39973e-07
KIF11	3.57644e-11	0.201467	0.06	0.009	6.49874e-07
PNPLA4	3.60228e-11	-0.0607713	0.038	0.163	6.5457e-07
NCBP3	3.66055e-11	-0.0556683	0.035	0.151	6.65159e-07
PSMA7	3.79508e-11	0.411906	0.703	0.766	6.89603e-07
CCDC144NL	3.84803e-11	-0.0120166	0.001	0.008	6.99225e-07
TRIP13	3.89283e-11	0.237821	0.07	0.03	7.07366e-07
DYNLT3	3.90022e-11	-0.0433084	0.059	0.235	7.08709e-07
B4GALNT4	3.95794e-11	-0.0127001	0.002	0.013	7.19198e-07
RP11-739L10.1	4.12861e-11	-0.00490552	0	0.006	7.50209e-07
HCFC1R1	4.14155e-11	-0.0355053	0.302	0.557	7.52561e-07
HNRNPM	4.32154e-11	0.387999	0.431	0.519	7.85268e-07
RBM25	4.34822e-11	-0.0673736	0.157	0.405	7.90115e-07
RP11-713P17.3	4.47594e-11	-0.00702259	0	0.008	8.13322e-07
KDM5B	4.57486e-11	-0.0471207	0.101	0.31	8.31298e-07
CDIPT-AS1	4.58784e-11	-0.00877327	0.001	0.012	8.33657e-07
NAGLU	4.75633e-11	-0.0327148	0.007	0.041	8.64272e-07
RP11-298I3.4	4.89874e-11	-0.0141055	0.001	0.012	8.9015e-07
SLC25A37	5.0395e-11	-0.112904	0.154	0.377	9.15727e-07
DPYSL3	5.1403e-11	-0.0514263	0.015	0.07	9.34044e-07
MRPL43	5.19253e-11	-0.0397451	0.169	0.422	9.43536e-07
ITGB4	5.20475e-11	-0.0459813	0.015	0.09	9.45755e-07
PKM	5.31527e-11	0.267156	0.84	0.855	9.65837e-07
SERINC3	5.45877e-11	-0.0215081	0.16	0.424	9.91913e-07
PARPBP	5.47468e-11	0.248973	0.083	0.043	9.94804e-07
IFITM2	5.48122e-11	-0.0196204	0.282	0.553	9.95993e-07
TINAGL1	5.52087e-11	-0.0457844	0.036	0.15	1.0032e-06
TIGD2	5.55521e-11	-0.0191247	0.003	0.027	1.00944e-06
POGZ	5.62661e-11	-0.0907879	0.075	0.221	1.02241e-06
SLC44A4	5.65679e-11	-0.0515128	0.009	0.063	1.0279e-06
LYPLAL1	5.73802e-11	-0.0605674	0.11	0.329	1.04266e-06
MCM3AP-AS1	5.84485e-11	-0.0321108	0.006	0.034	1.06207e-06
FAM127A	5.84823e-11	-0.0940279	0.1	0.293	1.06268e-06
S100A10	5.99681e-11	-0.0975243	0.839	0.927	1.08968e-06
TDRD10	6.06494e-11	-0.00557743	0	0.006	1.10206e-06
PLPPR2	6.15722e-11	-0.0285868	0.003	0.038	1.11883e-06
ZBTB40	6.30996e-11	-0.0200999	0.003	0.023	1.14658e-06
POLR2A	6.3233e-11	-0.0371632	0.013	0.075	1.14901e-06
CASP4	6.39872e-11	-0.064652	0.047	0.188	1.16271e-06
NABP1	6.51346e-11	-0.0877886	0.039	0.147	1.18356e-06
KMT5A	6.71629e-11	0.197627	0.116	0.067	1.22042e-06
OCIAD1	6.72631e-11	-0.0386263	0.182	0.448	1.22224e-06
NIPSNAP3B	6.80356e-11	-0.00855882	0	0.007	1.23628e-06
ESF1	6.81879e-11	-0.0510714	0.301	0.578	1.23904e-06
RNF128	7.10059e-11	-0.0630272	0.064	0.23	1.29025e-06
ALDOA	7.21745e-11	-0.103987	0.703	0.822	1.31148e-06
MAP1B	7.45843e-11	0.375925	0.331	0.374	1.35527e-06
TRIQK	7.51212e-11	-0.0620733	0.033	0.147	1.36503e-06
FRRS1	7.70987e-11	-0.00549735	0	0.006	1.40096e-06
C9orf50	7.88475e-11	-0.0442055	0.008	0.065	1.43274e-06
SHCBP1	7.93633e-11	0.182666	0.051	0.002	1.44211e-06
VASN	7.94414e-11	-0.0533142	0.022	0.097	1.44353e-06
MLPH	8.0079e-11	-0.0328173	0.008	0.053	1.45512e-06
GAREM1	8.09685e-11	-0.0267235	0.005	0.035	1.47128e-06
CTD-2095E4.5	8.1798e-11	-0.0499721	0.011	0.044	1.48635e-06
DUSP15	8.19165e-11	-0.0492369	0.019	0.11	1.4885e-06
UCP2	8.21672e-11	0.356501	0.175	0.195	1.49306e-06
KCNK15-AS1	8.2365e-11	-0.0173666	0.003	0.02	1.49665e-06
HAS1	8.51232e-11	-0.00525977	0	0.005	1.54677e-06
GAPLINC	8.59956e-11	-0.00414051	0	0.005	1.56263e-06
PFKP	8.65411e-11	-0.0595368	0.099	0.291	1.57254e-06
ARFGEF1	8.69307e-11	-0.0726982	0.032	0.139	1.57962e-06
PLEKHG1	8.79937e-11	-0.0114228	0.002	0.012	1.59893e-06
SLC25A42	8.80093e-11	-0.00699343	0.001	0.009	1.59922e-06
CKLF	8.85705e-11	0.378651	0.333	0.406	1.60942e-06
ATG2B	8.90864e-11	-0.0520623	0.013	0.071	1.61879e-06
PRMT2	9.02866e-11	-0.0532606	0.11	0.339	1.6406e-06
SLC28A1	9.13963e-11	-0.00772655	0.001	0.009	1.66076e-06
SPX	9.16993e-11	-0.0636718	0.259	0.507	1.66627e-06
FBLN1	9.19877e-11	0.263277	0.097	0.07	1.67151e-06
OGFR	9.24205e-11	-0.0591212	0.055	0.211	1.67937e-06
RP11-295P9.13	9.33297e-11	-0.00945006	0	0.007	1.69589e-06
EVL	9.42528e-11	-0.0689876	0.03	0.128	1.71267e-06
PHYKPL	9.42741e-11	-0.0510812	0.056	0.225	1.71305e-06
ALDH3B1	9.53818e-11	-0.0864599	0.063	0.21	1.73318e-06
ATAD1	9.55679e-11	-0.0437369	0.057	0.237	1.73656e-06
HMGN1	9.76062e-11	0.404862	0.63	0.716	1.7736e-06
RP11-967K21.1	9.76511e-11	-0.00761615	0.001	0.011	1.77442e-06
THAP2	9.82984e-11	-0.0551703	0.025	0.112	1.78618e-06
ESD	1.01087e-10	-0.00441828	0.335	0.604	1.83685e-06
MCL1	1.0194e-10	-0.0944075	0.269	0.496	1.85236e-06
UBXN10-AS1	1.02083e-10	-0.00552248	0	0.006	1.85495e-06
DYNC2H1	1.02178e-10	-0.0457011	0.012	0.067	1.85668e-06
IGSF5	1.02684e-10	-0.00699974	0	0.007	1.86586e-06
B2M	1.03634e-10	-0.024192	0.867	0.955	1.88313e-06
PRDM2	1.04946e-10	-0.0508453	0.011	0.061	1.90698e-06
RB1CC1	1.06257e-10	-0.0677697	0.084	0.28	1.9308e-06
ASCC3	1.0781e-10	-0.0616613	0.034	0.156	1.95902e-06
SPTBN1	1.1178e-10	-0.0472285	0.14	0.378	2.03115e-06
KLF2	1.1358e-10	-0.0803459	0.021	0.103	2.06385e-06
LINC01426	1.14436e-10	-0.0318709	0.004	0.044	2.07941e-06
RAB29	1.16018e-10	-0.0622453	0.063	0.229	2.10816e-06
CUX1	1.16506e-10	-0.0522297	0.081	0.272	2.11703e-06
CTB-25B13.5	1.1677e-10	-0.0060801	0	0.007	2.12183e-06
KDM5A	1.17528e-10	-0.0580439	0.108	0.324	2.1356e-06
KDSR	1.22259e-10	-0.036861	0.068	0.257	2.22156e-06
RP11-294J22.6	1.22458e-10	0.322682	0.125	0.092	2.22518e-06
TOX3	1.23226e-10	-0.0137888	0.001	0.013	2.23913e-06
BANK1	1.23625e-10	-0.0133274	0	0.007	2.24639e-06
HEXA	1.23669e-10	-0.0471364	0.135	0.378	2.24719e-06
URM1	1.24976e-10	-0.0558125	0.048	0.203	2.27095e-06
RP11-614F17.2	1.27036e-10	-0.00376909	0	0.006	2.30836e-06
HOXB2	1.27459e-10	-0.0682886	0.043	0.155	2.31605e-06
POLM	1.27987e-10	-0.0449953	0.021	0.118	2.32566e-06
GIT1	1.29675e-10	-0.0488424	0.013	0.078	2.35632e-06
UFL1	1.30963e-10	-0.0678349	0.068	0.248	2.37972e-06
KMT2E-AS1	1.32587e-10	-0.0838981	0.026	0.105	2.40924e-06
ABCB4	1.33163e-10	-0.0370248	0.01	0.057	2.41971e-06
AR	1.33178e-10	-0.0552773	0.031	0.121	2.41997e-06
MTCH1	1.38342e-10	-0.0167417	0.237	0.505	2.5138e-06
SCAND1	1.41e-10	-0.0119451	0.324	0.595	2.5621e-06
JUNB	1.42289e-10	-0.266896	0.455	0.63	2.58554e-06
KIAA0408	1.44996e-10	-0.00382154	0	0.005	2.63473e-06
HIF1A	1.47906e-10	-0.0360977	0.186	0.445	2.6876e-06
RP4-563E14.1	1.48072e-10	-0.0102303	0.003	0.011	2.69062e-06
KIAA1033	1.5301e-10	-0.0612306	0.077	0.256	2.78035e-06
AFF4	1.53857e-10	-0.0530344	0.082	0.264	2.79573e-06
RPS6KB1	1.55693e-10	-0.0526934	0.021	0.097	2.82909e-06
FSTL3	1.5573e-10	-0.0666739	0.057	0.211	2.82978e-06
DLGAP1-AS3	1.57952e-10	-0.00787614	0.001	0.009	2.87015e-06
SCOC	1.58008e-10	-0.0666061	0.07	0.251	2.87116e-06
RTN3	1.58149e-10	-0.029162	0.204	0.467	2.87372e-06
PAX2	1.5882e-10	-0.0753993	0.085	0.267	2.88591e-06
RP5-1096D14.6	1.59078e-10	-0.0107301	0	0.007	2.8906e-06
EIF1B	1.60681e-10	-0.0642065	0.137	0.374	2.91973e-06
NIPBL	1.61153e-10	-0.0747328	0.06	0.22	2.92831e-06
IER5	1.61792e-10	-0.0543943	0.015	0.082	2.93993e-06
ZDBF2	1.64332e-10	-0.022686	0.004	0.023	2.98607e-06
RP11-448A19.1	1.64421e-10	-0.0238018	0.004	0.024	2.98769e-06
PABPC4L	1.65049e-10	-0.00860736	0	0.007	2.99911e-06
SPRY1	1.65954e-10	-0.050033	0.025	0.131	3.01555e-06
LINC00379	1.67209e-10	-0.00724175	0	0.007	3.03836e-06
GMPR2	1.68637e-10	-0.0636561	0.08	0.27	3.0643e-06
TMEM253	1.71084e-10	-0.00645245	0	0.007	3.10876e-06
RPL14	1.72667e-10	-0.104691	0.896	0.93	3.13754e-06
GKAP1	1.73592e-10	-0.0306373	0.007	0.05	3.15433e-06
HBA1	1.78202e-10	0.268506	0.087	0.032	3.2381e-06
SLTM	1.7841e-10	-0.0339592	0.138	0.38	3.24189e-06
NRIP1	1.78475e-10	-0.0779722	0.052	0.17	3.24307e-06
NUMA1	1.79581e-10	-0.0599389	0.029	0.142	3.26316e-06
EML2	1.80874e-10	-0.0486022	0.017	0.09	3.28666e-06
ATAD2	1.83883e-10	0.236626	0.068	0.034	3.34134e-06
DPF2	1.86143e-10	-0.0389782	0.008	0.054	3.38241e-06
TTC14	1.89643e-10	-0.0852208	0.053	0.172	3.44601e-06
CHD8	1.90551e-10	-0.0630978	0.029	0.128	3.46251e-06
MUC13	1.90614e-10	-0.00373029	0	0.005	3.46365e-06
ZNF583	1.90846e-10	-0.0496871	0.011	0.058	3.46786e-06
ANKRD36C	1.91746e-10	-0.0682075	0.038	0.16	3.48422e-06
MROH8	1.95719e-10	-0.00447358	0	0.006	3.55641e-06
SNX29	1.97175e-10	-0.0755952	0.048	0.17	3.58288e-06
KIF21A	1.97238e-10	-0.0586549	0.109	0.325	3.58402e-06
ZNF540	1.98436e-10	-0.00743293	0	0.006	3.60578e-06
ASF1B	2.00264e-10	0.148879	0.053	0.008	3.63899e-06
REN	2.00692e-10	-0.0118909	0	0.006	3.64678e-06
C5orf42	2.05011e-10	-0.0589113	0.027	0.098	3.72525e-06
LIG4	2.05039e-10	-0.0168262	0.002	0.022	3.72576e-06
NCOR2	2.06923e-10	-0.0607919	0.027	0.13	3.76e-06
ENTPD2	2.07347e-10	-0.0262653	0.003	0.033	3.76771e-06
ST3GAL4	2.10921e-10	-0.039521	0.007	0.052	3.83264e-06
TEX9	2.12362e-10	-0.0560222	0.031	0.148	3.85882e-06
CCDC57	2.12364e-10	-0.0647008	0.097	0.292	3.85887e-06
CBX4	2.14678e-10	-0.0377001	0.004	0.038	3.90091e-06
ZNF580	2.16605e-10	-0.0626943	0.036	0.163	3.93592e-06
VPS13B	2.17901e-10	-0.0400717	0.009	0.057	3.95947e-06
ZNF213-AS1	2.19101e-10	-0.0307117	0.008	0.034	3.98128e-06
TMEM106A	2.19836e-10	-0.0281071	0.004	0.034	3.99463e-06
TATDN1	2.21043e-10	-0.0171524	0.137	0.384	4.01656e-06
FRS2	2.2396e-10	-0.0461324	0.014	0.075	4.06958e-06
RP11-162G10.5	2.27284e-10	-0.00677907	0	0.006	4.12997e-06
PCDHGA1	2.27373e-10	-0.0064808	0	0.006	4.1316e-06
NPM2	2.27474e-10	-0.0463368	0.013	0.068	4.13343e-06
RPN2	2.29036e-10	0.403615	0.541	0.628	4.16181e-06
SPECC1	2.30709e-10	-0.0572892	0.047	0.185	4.19222e-06
CXCL6	2.34853e-10	-0.192149	0.292	0.483	4.26751e-06
RP1-234P15.4	2.35025e-10	-0.00657275	0	0.007	4.27063e-06
CTD-2396E7.11	2.35904e-10	-0.0368043	0.007	0.047	4.28662e-06
IMPDH2	2.43103e-10	-0.0266191	0.271	0.51	4.41743e-06
NLRP1	2.44142e-10	-0.0771084	0.023	0.109	4.4363e-06
RRAS	2.44764e-10	-0.0607232	0.031	0.133	4.4476e-06
MGLL	2.45445e-10	-0.0582804	0.037	0.155	4.45999e-06
RP11-510J16.5	2.46907e-10	-0.00677061	0	0.007	4.48655e-06
STS	2.47251e-10	-0.0131711	0.003	0.016	4.4928e-06
CASC3	2.4824e-10	-0.0519805	0.052	0.194	4.51077e-06
RBM33	2.48758e-10	-0.0786551	0.044	0.168	4.52019e-06
SRGAP1	2.51438e-10	-0.0514701	0.162	0.401	4.56888e-06
ZNF12	2.5291e-10	-0.0483614	0.016	0.077	4.59562e-06
ILF3-AS1	2.53052e-10	-0.0661915	0.044	0.172	4.59822e-06
ZNF800	2.53231e-10	-0.0501625	0.033	0.16	4.60145e-06
YY2	2.60315e-10	-0.00754904	0	0.007	4.73018e-06
RP11-553A21.3	2.64678e-10	-0.0069205	0	0.006	4.80947e-06
CMPK1	2.66285e-10	-0.0637788	0.12	0.348	4.83866e-06
CHAF1A	2.67399e-10	0.186227	0.073	0.035	4.85891e-06
RP11-256I23.2	2.72801e-10	-0.00567442	0	0.006	4.95707e-06
CCDC7.1	2.73127e-10	-0.01033	0	0.007	4.96299e-06
AGTR1	2.89312e-10	-0.00691023	0	0.005	5.25709e-06
NKAIN1	2.89945e-10	-0.00560493	0	0.006	5.2686e-06
RP11-770J1.3	2.90127e-10	-0.00535186	0	0.006	5.27189e-06
RNF111	2.90148e-10	-0.0548572	0.019	0.115	5.27229e-06
RP11-273G15.2	2.90644e-10	-0.0214562	0.003	0.027	5.28129e-06
CDC42EP1	2.94042e-10	-0.0495544	0.071	0.247	5.34304e-06
RP11-149I23.3	3.05341e-10	-0.0572714	0.025	0.113	5.54836e-06
ERMP1	3.0549e-10	-0.0151747	0.002	0.013	5.55106e-06
SP100	3.11748e-10	-0.0286071	0.108	0.343	5.66478e-06
KIF4A	3.17057e-10	0.170241	0.051	0.004	5.76124e-06
RNF7	3.17288e-10	-0.0112012	0.243	0.515	5.76544e-06
BACH1	3.17436e-10	-0.0531826	0.03	0.142	5.76813e-06
VAPA	3.1745e-10	-0.00259142	0.324	0.599	5.76838e-06
PHGDH	3.18283e-10	0.290749	0.14	0.136	5.78352e-06
TERF2IP	3.20462e-10	-0.0813809	0.097	0.293	5.82311e-06
COG2	3.26303e-10	-0.0557208	0.048	0.191	5.92924e-06
OSBPL2	3.33076e-10	-0.0622805	0.035	0.151	6.05232e-06
DUSP2	3.36097e-10	-0.0948456	0.018	0.072	6.10723e-06
ACVR1	3.44036e-10	-0.0535801	0.016	0.079	6.25148e-06
MGST2	3.44196e-10	-0.0555422	0.099	0.301	6.25438e-06
CCDC12	3.48019e-10	-0.041128	0.097	0.304	6.32386e-06
TPRN	3.51147e-10	-0.0328628	0.007	0.049	6.38068e-06
WWP1	3.54218e-10	-0.054864	0.016	0.079	6.4365e-06
CTB-58E17.1	3.54666e-10	-0.0144792	0.001	0.019	6.44464e-06
BPNT1	3.54893e-10	-0.0523442	0.025	0.129	6.44875e-06
RPL41	3.67746e-10	-0.0838729	1	0.999	6.68232e-06
TRIB3	3.74089e-10	-0.0824419	0.036	0.13	6.79757e-06
MRPL18	3.78811e-10	0.0121363	0.268	0.537	6.88338e-06
RP3-394A18.1	3.85661e-10	-0.0104223	0.001	0.01	7.00784e-06
FNIP1	3.94178e-10	-0.0590044	0.115	0.321	7.16261e-06
PTPRM	3.96289e-10	-0.0429187	0.007	0.074	7.20097e-06
SRSF3	3.98107e-10	0.428217	0.545	0.64	7.234e-06
NKAP	4.03392e-10	-0.0574223	0.065	0.234	7.33004e-06
ST6GALNAC2	4.13084e-10	-0.0238616	0.003	0.028	7.50615e-06
LRRIQ1	4.14705e-10	-0.0820492	0.092	0.274	7.5356e-06
RPLP1	4.2124e-10	-0.0989313	1	0.998	7.65436e-06
FAM129B	4.32765e-10	-0.0496664	0.016	0.067	7.86377e-06
HOXA5	4.33908e-10	-0.0505597	0.027	0.12	7.88455e-06
ATP5H	4.35953e-10	-0.0094007	0.47	0.703	7.9217e-06
SNX11	4.36226e-10	-0.0324516	0.009	0.054	7.92667e-06
CNGA1	4.41315e-10	-0.0252508	0.005	0.03	8.01913e-06
DAPK3	4.48516e-10	-0.0585096	0.049	0.185	8.14999e-06
UQCRHL	4.6043e-10	-0.00394803	0	0.005	8.36647e-06
GNGT1	4.62079e-10	-0.00791447	0	0.007	8.39643e-06
SLC17A4	4.64849e-10	-0.0480003	0.014	0.077	8.44677e-06
OGFOD3	4.73001e-10	-0.0483831	0.035	0.165	8.5949e-06
CCDC91	4.85741e-10	-0.0544573	0.132	0.358	8.8264e-06
NR5A2	4.86826e-10	-0.0284733	0.002	0.032	8.84611e-06
CNIH1	4.86984e-10	-0.0266087	0.173	0.432	8.84899e-06
NLGN2	4.89752e-10	-0.0196449	0.003	0.025	8.89928e-06
PGLS	4.92498e-10	-0.0385886	0.197	0.448	8.94917e-06
ATF7IP	4.96597e-10	-0.0583091	0.069	0.238	9.02366e-06
LUC7L	5.01624e-10	-0.0736016	0.083	0.262	9.11501e-06
KIF20A	5.02343e-10	0.156627	0.046	0.002	9.12807e-06
ZNF160	5.19517e-10	-0.0486679	0.019	0.1	9.44014e-06
GNAS	5.22711e-10	-0.0416659	0.38	0.648	9.49817e-06
NAB2	5.2969e-10	-0.0481289	0.02	0.094	9.625e-06
RP11-425D10.10	5.39886e-10	-0.00446534	0	0.005	9.81027e-06
RNF130	5.42784e-10	-0.0205541	0.101	0.33	9.86293e-06
MAP3K13	5.47681e-10	-0.040347	0.192	0.45	9.95191e-06
CALR	5.47967e-10	0.355264	0.604	0.679	9.9571e-06
HINT3	5.49289e-10	-0.0500328	0.037	0.156	9.98113e-06
CAPN11	5.50456e-10	-0.00405517	0	0.005	1.00023e-05
PCAT6	5.50605e-10	-0.0325621	0.006	0.061	1.00051e-05
SNRPB	5.56543e-10	0.419245	0.618	0.695	1.01129e-05
ALOX12B	5.58116e-10	-0.00285444	0	0.005	1.01415e-05
CLK4	5.62932e-10	-0.0522816	0.035	0.154	1.0229e-05
RSRC1	5.65286e-10	0.37701	0.323	0.396	1.02718e-05
HBA2	5.65874e-10	0.323471	0.101	0.047	1.02825e-05
ARHGEF12	5.69113e-10	-0.0707917	0.046	0.16	1.03413e-05
SPAG5	5.73389e-10	0.194013	0.05	0.009	1.04191e-05
VRK1	5.74298e-10	0.298426	0.104	0.095	1.04356e-05
RP1-78O14.1	5.80524e-10	-0.0153057	0.001	0.015	1.05487e-05
PROCR	5.85463e-10	-0.0431758	0.067	0.247	1.06384e-05
CTNNAL1	5.85532e-10	0.281894	0.124	0.109	1.06397e-05
SPRYD3	5.86882e-10	-0.0472499	0.019	0.093	1.06642e-05
NEFM	5.87587e-10	-0.139808	0.093	0.228	1.0677e-05
HIVEP2	5.98902e-10	-0.0256281	0.003	0.033	1.08826e-05
PAK6	6.00308e-10	-0.00576536	0	0.005	1.09082e-05
AZI2	6.01642e-10	-0.0591365	0.03	0.127	1.09324e-05
DYNC2LI1	6.02232e-10	-0.0700331	0.084	0.267	1.09432e-05
CFAP52	6.05003e-10	-0.006181	0	0.006	1.09935e-05
RP11-1399P15.1	6.11374e-10	-0.00869137	0.001	0.008	1.11093e-05
LINC00524	6.12059e-10	-0.00359686	0	0.005	1.11217e-05
CDC6	6.14031e-10	0.185951	0.051	0.01	1.11576e-05
HS2ST1	6.23997e-10	-0.0438156	0.012	0.058	1.13387e-05
FAM174A	6.34102e-10	-0.0489096	0.047	0.193	1.15223e-05
ANKRD40	6.38433e-10	0.268246	0.137	0.116	1.1601e-05
DNASE1L1	6.39006e-10	-0.0438966	0.014	0.073	1.16114e-05
RHOT1	6.41107e-10	-0.0461799	0.042	0.173	1.16496e-05
MCM4	6.45436e-10	0.232065	0.077	0.048	1.17282e-05
TSC22D2	6.57216e-10	-0.0558844	0.027	0.124	1.19423e-05
CCDC106	6.62601e-10	-0.0479164	0.015	0.084	1.20401e-05
PMM1	6.65329e-10	-0.0558939	0.08	0.247	1.20897e-05
STRADA	6.66974e-10	-0.00840704	0	0.007	1.21196e-05
ST20-AS1	6.68547e-10	-0.00714793	0	0.007	1.21482e-05
C8orf48	6.68715e-10	-0.0282882	0.003	0.033	1.21512e-05
CAPZA1	6.70225e-10	0.313416	0.199	0.215	1.21787e-05
RP11-72M17.1	6.71436e-10	-0.0061597	0	0.007	1.22007e-05
KRT10	6.75534e-10	0.0107534	0.451	0.691	1.22751e-05
EMC2	6.78239e-10	-0.0428773	0.081	0.272	1.23243e-05
GATM	6.88803e-10	-0.015799	0.001	0.019	1.25162e-05
ELP2	6.92799e-10	-0.0540057	0.081	0.275	1.25889e-05
DDT	7.03491e-10	0.00768671	0.295	0.571	1.27831e-05
SMARCC2	7.08158e-10	-0.0527298	0.088	0.272	1.28679e-05
SCARB1	7.21373e-10	-0.0462642	0.048	0.189	1.31081e-05
HELZ	7.23415e-10	-0.0536997	0.045	0.175	1.31452e-05
TNIK	7.24333e-10	-0.0611842	0.026	0.116	1.31619e-05
GSN	7.39544e-10	-0.0598993	0.088	0.281	1.34383e-05
GIGYF1	7.40046e-10	0.272699	0.15	0.124	1.34474e-05
NGFRAP1	7.50113e-10	0.321447	0.774	0.828	1.36303e-05
RRAD	7.50927e-10	-0.083812	0.059	0.179	1.36451e-05
GNB2	7.68777e-10	-0.0242115	0.15	0.393	1.39695e-05
CLSTN1	7.68856e-10	-0.061878	0.043	0.174	1.39709e-05
AGAP2-AS1	7.73644e-10	-0.00836467	0.079	0.29	1.40579e-05
CDC73	7.824e-10	-0.0561381	0.116	0.331	1.4217e-05
ARHGAP1	7.82463e-10	-0.0501579	0.025	0.123	1.42181e-05
C5orf45	7.93341e-10	-0.0532428	0.022	0.093	1.44158e-05
SMIM5	7.93565e-10	-0.0268545	0.004	0.024	1.44199e-05
NAPSA	8.00936e-10	0.257198	0.243	0.235	1.45538e-05
CD44	8.21548e-10	-0.0791548	0.053	0.184	1.49283e-05
SLC13A2	8.23261e-10	-0.0255748	0.003	0.028	1.49595e-05
SPATA2L	8.29651e-10	-0.0327599	0.008	0.058	1.50756e-05
RRM2	8.36888e-10	0.148938	0.044	0.004	1.52071e-05
RGS2	8.47432e-10	-0.146283	0.073	0.207	1.53987e-05
AQP7	8.49874e-10	-0.041504	0.009	0.047	1.54431e-05
TUBB6	8.5285e-10	0.329112	0.166	0.184	1.54971e-05
ST5	8.68774e-10	-0.0751685	0.029	0.122	1.57865e-05
DNAL4	8.73124e-10	-0.0386962	0.044	0.19	1.58655e-05
ARID4B	8.77754e-10	-0.018527	0.161	0.416	1.59497e-05
CBX1	8.88991e-10	-0.0313848	0.155	0.4	1.61539e-05
AP2A1	8.91445e-10	-0.0448767	0.076	0.263	1.61985e-05
ORMDL1	8.98001e-10	-0.0581539	0.116	0.327	1.63176e-05
DDX21	9.05581e-10	-0.00619229	0.206	0.458	1.64553e-05
RP11-706J10.2	9.11312e-10	-0.00551343	0	0.006	1.65595e-05
CHD4	9.18642e-10	-0.0707931	0.133	0.348	1.66927e-05
AC078883.3	9.19886e-10	-0.0309985	0.005	0.037	1.67152e-05
FAM198B	9.20684e-10	-0.0371326	0.006	0.043	1.67297e-05
RP11-108M12.3	9.23343e-10	-0.00885479	0	0.007	1.67781e-05
ARVCF	9.5539e-10	-0.0216419	0.002	0.033	1.73604e-05
MIR34AHG	9.61592e-10	-0.00705396	0	0.006	1.74731e-05
FUT2	9.62485e-10	-0.0118652	0	0.007	1.74893e-05
EIF2D	9.72958e-10	-0.0392864	0.065	0.241	1.76796e-05
RP11-326G21.1	9.83193e-10	-0.00347986	0	0.005	1.78656e-05
WDR45B	9.87018e-10	-0.0590909	0.081	0.264	1.79351e-05
FBXO8	9.87252e-10	-0.0456231	0.011	0.062	1.79394e-05
MLLT6	1.02083e-09	-0.0577325	0.032	0.129	1.85496e-05
MBTPS1	1.02461e-09	-0.0658551	0.055	0.202	1.86183e-05
CTNND1	1.03592e-09	-0.0652553	0.048	0.172	1.88237e-05
RAMP2-AS1	1.04148e-09	-0.0258729	0.003	0.035	1.89248e-05
STAT6	1.05845e-09	-0.0575473	0.066	0.225	1.9233e-05
TRIM29	1.07826e-09	-0.00455045	0	0.005	1.95931e-05
RASGEF1C	1.0785e-09	-0.00237142	0	0.005	1.95974e-05
TSPAN1	1.08107e-09	-0.0937022	0.237	0.446	1.96442e-05
XKR9	1.08437e-09	-0.00544072	0	0.005	1.97041e-05
LIPA	1.09848e-09	-0.0772031	0.077	0.249	1.99605e-05
MEF2A	1.10508e-09	-0.0689412	0.06	0.208	2.00804e-05
ATP6AP1L	1.12604e-09	-0.0332277	0.005	0.039	2.04613e-05
PRR11	1.13657e-09	0.223791	0.057	0.017	2.06527e-05
ATP11A	1.14104e-09	-0.0549917	0.018	0.066	2.07338e-05
CTD-2012K14.8	1.15499e-09	-0.0292154	0.008	0.068	2.09874e-05
SPEF2	1.16399e-09	-0.0573784	0.023	0.115	2.11509e-05
DUOXA1	1.16531e-09	-0.0262518	0.004	0.037	2.11748e-05
UQCRH	1.16861e-09	0.0260406	0.517	0.739	2.12348e-05
RP11-983P16.4	1.18564e-09	-0.0447145	0.013	0.078	2.15443e-05
CFH	1.19009e-09	-0.0693667	0.169	0.379	2.16252e-05
FAM184A	1.21768e-09	-0.00748171	0	0.006	2.21264e-05
CLASP1	1.2335e-09	-0.0512795	0.017	0.071	2.24139e-05
COCH	1.25442e-09	0.230155	0.081	0.054	2.27941e-05
SHPRH	1.27356e-09	-0.0691056	0.052	0.196	2.31418e-05
APPBP2	1.29386e-09	-0.047133	0.06	0.216	2.35107e-05
NUDT14	1.29446e-09	-0.0421938	0.073	0.252	2.35217e-05
CXCL14	1.30567e-09	0.189536	0.304	0.266	2.37253e-05
TAX1BP1	1.3253e-09	-0.0111594	0.29	0.565	2.4082e-05
LIPE-AS1	1.33519e-09	-0.0263211	0.002	0.021	2.42617e-05
CALD1	1.33732e-09	0.0131824	0.249	0.538	2.43005e-05
MKL1	1.40936e-09	-0.0295058	0.007	0.036	2.56094e-05
IRF2	1.44295e-09	-0.0559889	0.033	0.125	2.62199e-05
MAPT	1.44665e-09	-0.0315135	0.007	0.047	2.62872e-05
RPL22L1	1.45591e-09	-0.0142746	0.431	0.658	2.64554e-05
DIO2	1.48416e-09	0.202435	0.048	0.006	2.69686e-05
TSTD1	1.49501e-09	0.00121132	0.278	0.55	2.71658e-05
TSPAN3	1.4966e-09	-0.0488356	0.154	0.388	2.71947e-05
ALKBH5	1.49849e-09	-0.0279388	0.064	0.247	2.7229e-05
PAPLN	1.50787e-09	-0.0738094	0.036	0.138	2.73995e-05
FKBP8	1.51055e-09	-0.0223386	0.269	0.541	2.74483e-05
RPS27A	1.51571e-09	-0.10301	0.997	0.995	2.7542e-05
UBAP1	1.51785e-09	-0.0323235	0.015	0.098	2.75808e-05
LRRC46	1.51901e-09	-0.0214825	0.003	0.021	2.76019e-05
SLC2A14	1.53036e-09	-0.00557616	0	0.006	2.78081e-05
ZNF337	1.54381e-09	-0.0457559	0.023	0.107	2.80526e-05
TOX4	1.55855e-09	-0.0687318	0.104	0.302	2.83203e-05
MYO18A	1.56777e-09	-0.0216686	0.003	0.024	2.84879e-05
SNRPA1	1.58312e-09	0.34898	0.163	0.186	2.87668e-05
HDX	1.60797e-09	-0.0295264	0.006	0.043	2.92184e-05
TCF25	1.63004e-09	-0.0307388	0.181	0.447	2.96195e-05
[truncated: 14,387 more rows]
