# Supplementary material for: Identification of a novel cancer stem cell subpopulation that promotes progression of human fatal renal cell carcinoma by single-cell RNA-seq analysis
Source: Int J Biol Sci. 2020 Oct 17;16(16):3149–62. doi: 10.7150/ijbs.46645 (PMC7645996; doi:10.7150/ijbs.46645)
Supplement: Supplementary file 7 — Supplementary table 6. [file ijbsv16p3149s7.xls]

## Sheet: Patient information
Supplementary Table 6 | Patient information
Patient ID	Age/Sex	Stage	Histology	Metastasis site	Operation*	Time of survival(month)	Average Immunohistochemical score
							BIRC5(Cut off=27.5)	PTTG1(Cut off=72.5)	CENPF(Cut off=23)	CDKN3(Cut off=75)	ATF(Cut off=56.5)	PDZK1(Cut off=225)	VTN(Cut off=215)	CXCL8(Cut off=12)
255163	56/Male	I	Collecting duct renal cell carcinoma	N	RN	15	0	7	50	10	5	220	200	0
269091	86/Female	I	Collecting duct renal cell carcinoma	N	RN	24	5	45	10	70	10	120	210	0
289139	78/Male	I	Collecting duct renal cell carcinoma	N	RN	20	1	10	20	60	5	170	150	7
307622	51/Male	IV	Collecting duct renal cell carcinoma	Lung and adrenal gland	RN	8	0	95	60	90	78	220	255	2
325623	39/Male	III	Collecting duct renal cell carcinoma	Local lymphonodus	RN	24	9	65	21	135	35	210	210	11
336471	58/Female	III	Collecting duct renal cell carcinoma	Local lymphonodus	SN	7	35	30	165	95	12	300	240	66
336946	63/Male	IV	Collecting duct renal cell carcinoma	Lung	RN	10	0	25	3	100	5	230	220	13
32898	56/Male	II	Collecting duct renal cell carcinoma	N	R	14	10	70	25	35	124	280	265	30
378698	49/Female	IV	Collecting duct renal cell carcinoma	Bone and Lung	SN	7	10	90	60	100	2	300	200	13
402487	61/Male	IV	Collecting duct renal cell carcinoma	Bone	R	4	100	100	55	80	210	260	275	65
438366	40/Male	I	Collecting duct renal cell carcinoma	N	PN	24	25	30	3	65	3	200	200	2
442210	53/Male	IV	Collecting duct renal cell carcinoma	Bone	RN	12	150	180	30	210	95	220	220	1
44262	78/Male	IV	Collecting duct renal cell carcinoma	Lung	R	6	50	75	30	175	200	260	260	10
376674	65/Male	IV	Collecting duct renal cell carcinoma	Adrenal gland	RN	9	30	33	20	80	6	290	210	2
58769	54/Male	IV	Collecting duct renal cell carcinoma	Bone and Lung	R	2	60	80	60	30	255	270	275	55
5675	49/Male	IV	Collecting duct renal cell carcinoma	Bone and Lung	R	5	55	100	27	120	220	190	280	36
421926	27/Female	IV	Collecting duct renal cell carcinoma	Bone	SN	8	50	95	25	115	210	170	260	40
Operation:
RN : Radical nephrectomy
SN : Simple nephrectomy
PN : Partial nephrectomy
R : Renopuncture
