# Supplementary material for: Identification of a novel cancer stem cell subpopulation that promotes progression of human fatal renal cell carcinoma by single-cell RNA-seq analysis
Source: Int J Biol Sci. 2020 Oct 17;16(16):3149–62. doi: 10.7150/ijbs.46645 (PMC7645996; doi:10.7150/ijbs.46645)
Supplement: Supplementary file 8 — Supplementary table 7. [file ijbsv16p3149s8.xlsx]

## Sheet: 参考文献
Table 7 References of supplementary figure 7B
No.	Article	PMID
1	AKR1B1 promotes basal-like breast cancer progression by a positive feedback loop that activates the EMT program.	28270406
2	Aldose reductases influence prostaglandin F2α levels and adipocyte differentiation in male mouse and human species.	25730106
3	Enriching protein-protein and functional interaction networks in human embryonic stem cells.	19424609
4	High β-1,4-Galactosyltransferase-I expression in peripheral T-lymphocytes is associated with a low risk of relapse in germ-cell cancer patients receiving high-dose chemotherapy with autologous stem cell reinfusion.	29721375
5	The effect of mesenchymal stem cell-conditioned medium on proliferation and apoptosis of breast cancer cell line	29516916
6	BIRC5Potential Involvement of in Maintaining Pluripotency and Cell Differentiation of Human Stem Cells	30774747
7	Survivin is a guardian of the intestinal stem cell niche and its expression is regulated by TGF-β.	27715398
8	The Polycomb group protein CBX6 is an essential regulator of embryonic stem cell identity.	29089522
9	Bioinformatics analysis of molecular mechanism of the expansion of hematopoietic stem celltransduced by HOXB4/HOXC4	26923762
10	Hypoxia Upregulates Mitotic Cyclins Which Contribute to the Multipotency of Human Mesenchymal Stem Cells by Expanding Proliferation Lifespan	29463071
11	CDK1 Inhibition Targets the p53-NOXA-MCL1 Axis, Selectively Kills Embryonic Stem Cells, and Prevents Teratoma Formation	25733019
12	Cdk1 Activates Pre-mitotic Nuclear Envelope Dynein Recruitment and Apical Nuclear Migration in Neural Stem Cells	26051540
13	CDK1 plays an important role in the maintenance of pluripotency and genomic stability in human pluripotent stem cells	25375373
14	CDK1-dependent phosphorylation of EZH2 suppresses methylation of H3K27 and promotes osteogenic differentiation of human mesenchymal stem cells	21131960
15	RNA sequence analysis of inducible pluripotent stem cell-derived cardiomyocytes reveals altered expression of DNA damage and cell cycle genes in response to doxorubicin.	30031762
16	Protein Kinase C ε , Which Is Linked to Ultraviolet Radiation-Induced Development of Squamous Cell Carcinomas, Stimulates Rapid Turnover of Adult Hair Follicle Stem Cells	23738074
17	Multipotent Adult Germline Stem Cells and Embryonic Stem Cells Functional Proteomics Revealed an Important Role of Eukaryotic Initiation Factor 5A (Eif5a) in Stem Cell Differentiation	21344951
18	Transcriptome and Metabolome Analyses in Exogenous FABP4- and FABP5-Treated Adipose-Derived Stem Cells.	27936164
19	The histone variant H2A.Z is dynamically expressed in the developing mouse placenta and in differentiating trophoblast stem cells	26363621
20	Histone Variants as Stem Cell Biomarkers for Long-Term Injection Medialization Laryngoplasty	30208202
21	Histone variants as emerging regulators of embryonic stem cell identity	26114724
22	Znhit1 controls intestinal stem cell maintenance by regulating H2A.Z incorporation	30842416
23	Foxa2 and H2A.Z mediate nucleosome depletion during embryonic stem cell differentiation	23260146
24	HMGA1 amplifies Wnt signalling and expands the intestinal stem cell compartment and Paneth cell niche.	28452345
25	HMGA1 silencing reduces stemness and temozolomide resistance in glioblastoma stem cells.	27486901
26	PD-L1 promotes colorectal cancer stem cell expansion by activating HMGA1-dependent signaling pathways.	30776481
27	Expression patterns and function of chromatin protein HMGB2 during mesenchymal stem celldifferentiation	21890638
28	Properties of Human Embryonic Stem Cells and Their Differentiated Derivatives Depend on Nonhistone DNA-Binding HMGB1 and HMGB2 Proteins	27863459
29	HMGB2 expression is associated with transition from a quiescent to an activated state of adult neural stem cells	28771884
30	Hmgb3 regulates the balance between hematopoietic stem cell self-renewal and differentiation.	16945912
31	Hierarchical maintenance of MLL myeloid leukemia stem cells employs a transcriptional program shared with embryonic rather than adult stem cells.	19200802
32	Hmgb3: an HMG-box family member expressed in primitive hematopoietic cells that inhibits myeloid and B-cell differentiation	12714519
33	Hmgb3 deficiency deregulates proliferation and differentiation of common lymphoid and myeloid progenitors.	15358624
34	Sumoylation controls retinal progenitor proliferation by repressing cell cycle exit in Xenopus laevis.	20801111
35	Characterization of spermatogonial markers in the mature testis of the dogfish (Scyliorhinus canicula L.).	24123129
36	Cytosine arabinoside induces ectoderm and inhibits mesoderm expression in human embryonic stem cells during multilineage differentiation	21198554
37	Tbx3-dependent amplifying stem cell progeny drives interfollicular epidermal expansion during pregnancy and regeneration.	28894084
38	Ubiquitome Analysis Reveals PCNA-Associated Factor 15 (PAF15) as a Specific Ubiquitination Target of UHRF1 in Embryonic Stem Cells	29055779
39	PAF-Wnt signaling-induced cell plasticity is required for maintenance of breast cancer cellstemness	26843124
40	PAF promotes stemness and radioresistance of glioma stem cells	29073105
41	Overexpression of karyopherin 2 in human ovarian malignant germ cell tumor correlates with poor prognosis	22962582
42	Ki-67 is required for maintenance of cancer stem cells but not cell proliferation	26823390
43	Regeneration of cervical reserve cell-like cells from human induced pluripotent stem cells(iPSCs): A new approach to finding targets for cervical cancer stem cell treatment.	28402962
44	Protein tyrosine phosphatase–σ regulates hematopoietic stem cell–repopulating capacity	25415437
45	The Modification of Tet1 in Male Germline Stem Cells and Interact with PCNA, HDAC1 to promote their Self-renewal and Proliferation.	7857213
46	Rapamycin (sirolimus) inhibits proliferating cell nuclear antigen expression and blocks cell cycle in the G1 phase in human keratinocyte stem cells	9151781
47	The Paf oncogene is essential for hematopoietic stem cell function and development	21844206
48	Absence of NUCKS augments paracrine effects of mesenchymal stem cells-mediated cardiac protection	28412246
49	Changes in PTTG1 by human TERT gene expression modulate the self-renewal of placenta-derived mesenchymal stem cells	24816985
50	Securin is not required for cellular viability, but is required for normal growth of mouse embryonic fibroblasts	11516952
51	Discordant proliferation and differentiation in pituitary tumor-transforming gene-null bone marrow stem cells	17626243
52	Global analysis of gene expression in neural progenitors reveals specific cell-cycle, signaling, and metabolic networks	12941627
53	PTTG1 oncogene promotes tumor malignancy via epithelial to mesenchymal transition and expansion of cancer stem cell population	22511756
54	Nuclear translocation of PKM2/AMPK complex sustains cancer stem cell populations under glucose restriction stress	29408265
55	Identification of thalidomide-specific transcriptomics and proteomics signatures during differentiation of human embryonic stem cells	22952932
56	Lrp5 and Lrp6 are required for maintaining self-renewal and differentiation of hematopoietic stem cells	30668923
57	Transcriptional program of Kpna2/Importin-α2 regulates cellular differentiation-coupled circadian clock development in mammalian cells.	25389311
58	Alternative SET/TAFI Promoters Regulate Embryonic Stem Cell Differentiation.	28966118
59	Stathmin1 expression is associated with aggressive phenotypes and cancer stem cell marker expression in breast cancer patients	28766688
60	SiRNA targeting stathmin inhibits invasion and enhances chemotherapy sensitivity of stem cellsderived from glioma cell lines	25348735
61	Stathmin inhibits proliferation and differentiation of dental pulp stem cells via sonic hedgehog/Gli	29655218
62	Osteopontin production by TM4SF4 signaling drives a positive feedback autocrine loop with the STAT3 pathway to maintain cancer stem cell-like properties in lung cancer cells.	29254164
63	Brief reports: Controlling the survival of human pluripotent stem cells by small molecule-based targeting of topoisomerase II alpha	25377277
64	Gene regulation and priming by topoisomerase IIα in embryonic stem cells	24072229
65	HDAC8 Inhibition Specifically Targets Inv(16) Acute Myeloid Leukemic Stem Cells by Restoring p53 Acetylation	26387755
66	Mitophagy Controls the Activities of Tumor Suppressor p53 to Regulate Hepatic Cancer Stem Cells.	29033320
67	P53 regulates epithelial-mesenchymal transition and stem cell properties through modulating miRNAs.	21336307
68	Salivary Gland Cancer Patient-Derived Xenografts Enable Characterization of Cancer Stem Cellsand New Gene Events Associated with Tumor Progression.	29555661
69	Effects of TPX2 gene on radiotherapy sensitization in breast cancer stem cells	28789376
70	Tuba1a gene expression is regulated by KLF6/7 and is necessary for CNS development and regeneration in zebrafish	20123021
71	Effete, an E2 ubiquitin-conjugating enzyme with multiple roles in Drosophila development and chromatin organization	24088712
72	Effete-mediated degradation of Cyclin A is essential for the maintenance of germline stem cells in Drosophila	19906849
