# Supplementary material for: Identification of a novel cancer stem cell subpopulation that promotes progression of human fatal renal cell carcinoma by single-cell RNA-seq analysis
Source: Int J Biol Sci. 2020 Oct 17;16(16):3149–62. doi: 10.7150/ijbs.46645 (PMC7645996; doi:10.7150/ijbs.46645)
Supplement: Supplementary file 9 — Supplementary plot 1. [file ijbsv16p3149s9.ngchm]

Archive with 403 entries (403 files):
- NGCHM/dl1/d/d.8.3.tile
- NGCHM/dl1/d/d.9.13.tile
- NGCHM/dl1/d/d.22.7.tile
- NGCHM/dl1/d/d.19.11.tile
- NGCHM/dl1/d/d.9.5.tile
- NGCHM/dl1/d/d.9.10.tile
- NGCHM/dl1/d/d.9.4.tile
- NGCHM/dl1/d/d.2.2.tile
- NGCHM/dl1/d/d.12.10.tile
- NGCHM/dl1/d/d.9.11.tile
- NGCHM/dl1/d/d.18.5.tile
- NGCHM/dl1/d/d.10.11.tile
- NGCHM/dl1/d/d.2.9.tile
- NGCHM/dl1/d/d.17.8.tile
- NGCHM/dl1/d/d.7.6.tile
- NGCHM/dl1/d/d.18.9.tile
- NGCHM/dl1/d/d.4.12.tile
- NGCHM/dl1/d/d.1.5.tile
- NGCHM/dl1/d/d.20.4.tile
- NGCHM/dl1/d/d.15.14.tile
- NGCHM/dl1/d/d.13.3.tile
- NGCHM/dl1/d/d.19.12.tile
- NGCHM/dl1/d/d.1.8.tile
- NGCHM/dl1/d/d.18.14.tile
- NGCHM/dl1/d/d.15.4.tile
- NGCHM/dl1/d/d.10.12.tile
- NGCHM/dl1/d/d.3.13.tile
- NGCHM/dl1/d/d.18.6.tile
- NGCHM/dl1/d/d.7.10.tile
- NGCHM/dl1/d/d.3.9.tile
- NGCHM/dl1/d/d.7.9.tile
- NGCHM/dl1/d/d.14.7.tile
- NGCHM/dl1/d/d.10.3.tile
- NGCHM/dl1/d/d.21.7.tile
- NGCHM/dl1/d/d.20.6.tile
- NGCHM/dl1/d/d.10.14.tile
- NGCHM/dl1/d/d.11.4.tile
- NGCHM/dl1/d/d.12.5.tile
- NGCHM/dl1/d/d.16.9.tile
- NGCHM/dl1/d/d.3.5.tile
- NGCHM/dl1/d/d.16.6.tile
- NGCHM/dl1/d/d.22.10.tile
- NGCHM/dl1/d/d.21.4.tile
- NGCHM/dl1/d/d.4.13.tile
- NGCHM/dl1/d/d.3.14.tile
- NGCHM/dl1/d/d.16.2.tile
- NGCHM/dl1/d/d.19.5.tile
- NGCHM/dl1/d/d.16.7.tile
- NGCHM/dl1/d/d.10.1.tile
- NGCHM/dl1/d/d.17.14.tile
- NGCHM/dl1/d/d.19.13.tile
- NGCHM/dl1/d/d.15.12.tile
- NGCHM/dl1/d/d.5.6.tile
- NGCHM/dl1/d/d.4.1.tile
- NGCHM/dl1/d/d.21.6.tile
- NGCHM/dl1/d/d.22.12.tile
- NGCHM/dl1/d/d.22.13.tile
- NGCHM/dl1/d/d.8.12.tile
- NGCHM/dl1/d/d.14.3.tile
- NGCHM/dl1/d/d.12.13.tile
- NGCHM/dl1/d/d.16.11.tile
- NGCHM/dl1/d/d.22.9.tile
- NGCHM/dl1/d/d.7.13.tile
- NGCHM/dl1/d/d.21.14.tile
- NGCHM/dl1/d/d.8.2.tile
- NGCHM/dl1/d/d.16.12.tile
- NGCHM/dl1/d/d.1.4.tile
- NGCHM/dl1/d/d.23.12.tile
- NGCHM/dl1/d/d.15.7.tile
- NGCHM/dl1/d/d.10.10.tile
- NGCHM/dl1/d/d.3.10.tile
- NGCHM/dl1/d/d.22.3.tile
- NGCHM/dl1/d/d.1.11.tile
- NGCHM/dl1/d/d.15.9.tile
- NGCHM/dl1/d/d.18.8.tile
- NGCHM/dl1/d/d.13.9.tile
- NGCHM/dl1/d/d.20.3.tile
- NGCHM/dl1/d/d.12.9.tile
- NGCHM/dl1/d/d.10.6.tile
- NGCHM/dl1/d/d.13.2.tile
- NGCHM/dl1/d/d.13.4.tile
- NGCHM/dl1/d/d.19.9.tile
- NGCHM/dl1/d/d.15.11.tile
- NGCHM/dl1/d/d.6.5.tile
- NGCHM/dl1/d/d.4.4.tile
- NGCHM/dl1/d/d.15.1.tile
- NGCHM/dl1/d/d.18.2.tile
- NGCHM/dl1/d/d.7.11.tile
- NGCHM/dl1/d/d.11.9.tile
- NGCHM/dl1/d/d.14.12.tile
- NGCHM/dl1/d/d.18.12.tile
- NGCHM/dl1/d/d.4.7.tile
- NGCHM/dl1/d/d.13.1.tile
- NGCHM/dl1/d/d.2.1.tile
- NGCHM/dl1/d/d.6.7.tile
- NGCHM/dl1/d/d.3.7.tile
- NGCHM/dl1/d/d.6.13.tile
- NGCHM/dl1/d/d.2.8.tile
- NGCHM/dl1/d/d.19.14.tile
- NGCHM/dl1/d/d.10.13.tile
- NGCHM/dl1/d/d.20.11.tile
- NGCHM/dl1/d/d.22.11.tile
- NGCHM/dl1/d/d.19.2.tile
- NGCHM/dl1/d/d.13.8.tile
- NGCHM/dl1/d/d.5.13.tile
- NGCHM/dl1/d/d.23.8.tile
- NGCHM/dl1/d/d.9.12.tile
- NGCHM/dl1/d/d.8.6.tile
- NGCHM/dl1/d/d.18.11.tile
- NGCHM/dl1/d/d.11.1.tile
- NGCHM/dl1/d/d.8.5.tile
- NGCHM/dl1/d/d.21.11.tile
- NGCHM/dl1/d/d.3.12.tile
- NGCHM/dl1/d/d.11.10.tile
- NGCHM/dl1/d/d.23.10.tile
- NGCHM/dl1/d/d.18.1.tile
- NGCHM/dl1/d/d.2.12.tile
- NGCHM/dl1/d/d.21.9.tile
- NGCHM/dl1/d/d.8.7.tile
- NGCHM/dl1/d/d.5.14.tile
- NGCHM/dl1/d/d.22.2.tile
- NGCHM/dl1/d/d.21.8.tile
- NGCHM/dl1/d/d.8.4.tile
- NGCHM/dl1/d/d.15.5.tile
- NGCHM/dl1/d/d.11.11.tile
- NGCHM/dl1/d/d.4.9.tile
- NGCHM/dl1/d/d.15.6.tile
- NGCHM/dl1/d/d.1.3.tile
- NGCHM/dl1/d/d.14.2.tile
- NGCHM/dl1/d/d.6.2.tile
- NGCHM/dl1/d/d.7.14.tile
- NGCHM/dl1/d/d.11.13.tile
- NGCHM/dl1/d/d.4.2.tile
- NGCHM/dl1/d/d.6.1.tile
- NGCHM/dl1/d/d.17.5.tile
- NGCHM/dl1/d/d.10.5.tile
- NGCHM/dl1/d/d.5.3.tile
- NGCHM/dl1/d/d.11.8.tile
- NGCHM/dl1/d/d.16.4.tile
- NGCHM/dl1/d/d.21.13.tile
- NGCHM/dl1/d/d.1.2.tile
- NGCHM/dl1/d/d.22.8.tile
- NGCHM/dl1/d/d.11.3.tile
- NGCHM/dl1/d/d.4.8.tile
- NGCHM/dl1/d/d.20.10.tile
- NGCHM/dl1/d/d.16.14.tile
- NGCHM/dl1/d/d.14.10.tile
- NGCHM/dl1/d/d.17.10.tile
- NGCHM/dl1/d/d.17.13.tile
- NGCHM/dl1/d/d.3.2.tile
- NGCHM/dl1/d/d.21.10.tile
- NGCHM/dl1/d/d.20.8.tile
- NGCHM/dl1/d/d.6.4.tile
- NGCHM/dl1/d/d.2.7.tile
- NGCHM/dl1/d/d.20.2.tile
- NGCHM/dl1/d/d.19.8.tile
- NGCHM/dl1/d/d.12.14.tile
- NGCHM/dl1/d/d.13.10.tile
- NGCHM/dl1/d/d.6.10.tile
- NGCHM/dl1/d/d.17.11.tile
- NGCHM/dl1/d/d.7.4.tile
- NGCHM/dl1/d/d.4.11.tile
- NGCHM/dl1/d/d.5.2.tile
- NGCHM/dl1/d/d.1.6.tile
- NGCHM/dl1/d/d.12.12.tile
- NGCHM/dl1/d/d.7.3.tile
- NGCHM/dl1/d/d.5.7.tile
- NGCHM/dl1/d/d.3.11.tile
- NGCHM/dl1/d/d.20.7.tile
- NGCHM/dl1/d/d.2.13.tile
- NGCHM/dl1/d/d.18.13.tile
- NGCHM/dl1/d/d.6.9.tile
- NGCHM/dl1/d/d.5.4.tile
- NGCHM/dl1/d/d.8.11.tile
- NGCHM/dl1/d/d.12.1.tile
- NGCHM/dl1/d/d.6.12.tile
- NGCHM/dl1/d/d.23.9.tile
- NGCHM/dl1/d/d.16.3.tile
- NGCHM/dl1/d/d.17.7.tile
- NGCHM/dl1/d/d.7.8.tile
- NGCHM/dl1/d/d.13.7.tile
- NGCHM/dl1/d/d.7.7.tile
- NGCHM/dl1/d/d.8.13.tile
- NGCHM/dl1/d/d.9.14.tile
- NGCHM/dl1/d/d.2.6.tile
- NGCHM/dl1/d/d.1.14.tile
- NGCHM/dl1/d/d.7.2.tile
- NGCHM/dl1/d/d.17.3.tile
- NGCHM/dl1/d/d.12.7.tile
- NGCHM/dl1/d/d.5.11.tile
- NGCHM/dl1/d/d.4.10.tile
- NGCHM/dl1/d/d.12.4.tile
- NGCHM/dl1/d/d.17.6.tile
- NGCHM/dl1/d/d.9.8.tile
- NGCHM/dl1/d/d.9.7.tile
- NGCHM/dl1/d/d.5.12.tile
- NGCHM/dl1/d/d.19.4.tile
- NGCHM/dl1/d/d.23.14.tile
- NGCHM/dl1/d/d.1.7.tile
- NGCHM/dl1/d/d.8.14.tile
- NGCHM/dl1/d/d.20.12.tile
- NGCHM/dl1/d/d.19.3.tile
- NGCHM/dl1/d/d.7.12.tile
- NGCHM/dl1/d/d.11.12.tile
- NGCHM/dl1/d/d.9.2.tile
- NGCHM/dl1/d/d.13.14.tile
- NGCHM/dl1/d/d.12.6.tile
- NGCHM/dl1/d/d.14.13.tile
- NGCHM/dl1/d/d.20.9.tile
- NGCHM/dl1/d/d.23.13.tile
- NGCHM/dl1/d/d.4.6.tile
- NGCHM/dl1/d/d.15.10.tile
- NGCHM/dl1/d/d.10.2.tile
- NGCHM/dl1/d/d.11.5.tile
- NGCHM/dl1/d/d.23.6.tile
- NGCHM/dl1/d/d.20.13.tile
- NGCHM/dl1/d/d.17.4.tile
- NGCHM/dl1/d/d.5.10.tile
- NGCHM/dl1/d/d.23.4.tile
- NGCHM/dl1/d/d.17.1.tile
- NGCHM/dl1/d/d.15.13.tile
- NGCHM/dl1/d/d.1.10.tile
- NGCHM/dl1/d/d.2.4.tile
- NGCHM/dl1/d/d.16.10.tile
- NGCHM/dl1/d/d.3.1.tile
- NGCHM/dl1/d/d.19.6.tile
- NGCHM/dl1/d/d.3.6.tile
- NGCHM/dl1/d/d.22.6.tile
- NGCHM/dl1/d/d.16.13.tile
- NGCHM/dl1/d/d.12.11.tile
- NGCHM/dl1/d/d.15.3.tile
- NGCHM/dl1/d/d.9.1.tile
- NGCHM/dl1/d/d.22.14.tile
- NGCHM/dl1/d/d.1.1.tile
- NGCHM/dl1/d/d.3.3.tile
- NGCHM/dl1/d/d.3.4.tile
- NGCHM/dl1/d/d.6.8.tile
- NGCHM/dl1/d/d.19.7.tile
- NGCHM/dl1/d/d.23.2.tile
- NGCHM/dl1/d/d.8.10.tile
- NGCHM/dl1/d/d.14.1.tile
- NGCHM/dl1/d/d.10.9.tile
- NGCHM/dl1/d/d.10.7.tile
- NGCHM/dl1/d/d.15.8.tile
- NGCHM/dl1/d/d.13.13.tile
- NGCHM/dl1/d/d.8.1.tile
- NGCHM/dl1/d/d.13.11.tile
- NGCHM/dl1/d/d.17.12.tile
- NGCHM/dl1/d/d.1.9.tile
- NGCHM/dl1/d/d.2.14.tile
- NGCHM/dl1/d/d.20.1.tile
- NGCHM/dl1/d/d.15.2.tile
- NGCHM/dl1/d/d.13.12.tile
- NGCHM/dl1/d/d.14.4.tile
- NGCHM/dl1/d/d.18.10.tile
- NGCHM/dl1/d/d.8.9.tile
- NGCHM/dl1/d/d.17.2.tile
- NGCHM/dl1/d/d.16.5.tile
- NGCHM/dl1/d/d.2.11.tile
- NGCHM/dl1/d/d.21.2.tile
- NGCHM/dl1/d/d.6.11.tile
- NGCHM/dl1/d/d.12.2.tile
- NGCHM/dl1/d/d.13.5.tile
- NGCHM/dl1/d/d.1.12.tile
- NGCHM/dl1/d/d.9.6.tile
- NGCHM/dl1/d/d.7.1.tile
- NGCHM/dl1/d/d.20.14.tile
- NGCHM/dl1/d/d.21.3.tile
- NGCHM/dl1/d/d.22.4.tile
- NGCHM/dl1/d/d.10.4.tile
- NGCHM/dl1/d/d.1.13.tile
- NGCHM/dl1/d/d.6.6.tile
- NGCHM/dl1/d/d.23.3.tile
- NGCHM/dl1/d/d.10.8.tile
- NGCHM/dl1/d/d.9.3.tile
- NGCHM/dl1/d/d.11.2.tile
- NGCHM/dl1/d/d.4.5.tile
- NGCHM/dl1/d/d.23.7.tile
- NGCHM/dl1/d/d.3.8.tile
- NGCHM/dl1/d/d.21.1.tile
- NGCHM/dl1/d/d.12.8.tile
- NGCHM/dl1/d/d.20.5.tile
- NGCHM/dl1/d/d.22.1.tile
- NGCHM/dl1/d/d.7.5.tile
- NGCHM/dl1/d/d.5.8.tile
- NGCHM/dl1/d/d.5.5.tile
- NGCHM/dl1/d/d.8.8.tile
- NGCHM/dl1/d/d.21.5.tile
- NGCHM/dl1/d/d.12.3.tile
- NGCHM/dl1/d/d.16.1.tile
- NGCHM/dl1/d/d.9.9.tile
- NGCHM/dl1/d/d.11.7.tile
- NGCHM/dl1/d/d.14.14.tile
- NGCHM/dl1/d/d.21.12.tile
- NGCHM/dl1/d/d.19.10.tile
- NGCHM/dl1/d/d.14.11.tile
- NGCHM/dl1/d/d.2.10.tile
- NGCHM/dl1/d/d.22.5.tile
- NGCHM/dl1/d/d.23.5.tile
- NGCHM/dl1/d/d.18.4.tile
[truncated: 103 more entries]
